# Supplementary material for: Release of extracellular vesicles containing small RNAs from the eggs of Schistosoma japonicum
Source: Parasit Vectors. 2016 Nov 8;9:574. doi: 10.1186/s13071-016-1845-2 (PMC5101684; doi:10.1186/s13071-016-1845-2)
Supplement: Additional file 2: — Table S1. The list of schistosome small RNAs (over 100 reads) associated with S. japonicum egg extracellular vesicles (EVs). (XLSX 126 kb) [file 13071_2016_1845_MOESM2_ESM.xlsx]

## Sheet: genome_miRNA (1)
Table S1: The list of schistosome small RNAs (over 100 reads) associated with S. japonicum egg EVs
t0000028	SJC_S001034	19624	19656	+	GCCCGGCTAGCTCAGTCGGTAGAGCATGAGACT	33721
t0000030	SJC_S000056	221966	221997	+	GCCCGGTTAGCTCAGTCGGTAGAGCATCAGAC	31293
t0000033	SJC_S003721	59	90	+	GCGTCGGTGGTTCAATGGTAGAATGCTCGCCT	30008
t0000043	SJC_S018265	97	122	+	AACTTTGAGCGGTGGATCACTCGGCT	24051
t0000045	SJC_S001526	9326	9357	-	GCGCCGGTAGTGTAGCGGTATCATGCAACCCT	22640
t0000052	SJC_S000027	600247	600269	-	CCACCGGGTAGACATTCATTCGC	19571	sja-miR-36-3p
t0000068	SJC_S018265	97	124	+	AACTTTGAGCGGTGGATCACTCGGCTCG	14994
t0000076	SJC_S000162	53909	53942	+	TCCCGCGTGGTCTAGCGGTTAGGATCCCTGGCTC	12748
t0000091	SJC_S018265	97	133	+	AACTTTGAGCGGTGGATCACTCGGCTCGTGTGTCGAT	11105
t0000102	SJC_S000470	319318	319338	-	CCGGTGAGCTCTCGCTGGCCC	10584
t0000107	SJC_S001034	19624	19657	+	GCCCGGCTAGCTCAGTCGGTAGAGCATGAGACTC	10047
t0000121	SJC_S000110	398226	398258	+	GGCCTCGTGGTGTAGCGGTTAGCACTCTGGACT	8918
t0000132	SJC_S000034	67173	67206	-	TCCCGCGTGGTCTAGCGGTTAGGATTCCTGGCTC	8094
t0000137	SJC_S000470	319318	319345	-	GCGGCGTCCGGTGAGCTCTCGCTGGCCC	7701
t0000139	SJC_S000110	398226	398260	+	GGCCTCGTGGTGTAGCGGTTAGCACTCTGGACTCT	7582
t0000169	SJC_S000527	2429	2461	+	GGGGGTATAGCTCAGTGGTAGAGCATTCGACTG	6209
t0000175	SJC_S018764	842	877	+	CTGACCTCGGATCAGACGTGATTACCCGCTGAACTT	5939
t0000177	SJC_S019888	1170	1191	+	CCAAGCGTTGGATTGTTCACCC	5883
t0000179	SJC_S018265	97	125	+	AACTTTGAGCGGTGGATCACTCGGCTCGT	5813
t0000181	SJC_S023526	3145	3175	+	ATCACCGTCGTGACTGGGATCGGGGCTTGCA	5751
t0000182	SJC_S000110	401806	401838	+	GGCCTCGTGGTGTAGCGGTTATCACTCTGGACT	5731
t0000187	SJC_S000470	319318	319339	-	TCCGGTGAGCTCTCGCTGGCCC	5548
t0000188	SJC_S000010	258662	258683	+	ATCGGAACAGAGACGGGGTGCC	5492
t0000191	SJC_S000470	319319	319344	-	CGGCGTCCGGTGAGCTCTCGCTGGCC	5460
t0000199	SJC_S001526	9325	9357	-	GCGCCGGTAGTGTAGCGGTATCATGCAACCCTC	5341
t0000207	SJC_S000052	314799	314820	+	AACCCTGTAGACCCGAGTTTGG	5115	sja-miR-10-3p
t0000224	SJC_S018659	786	805	+	TAGGTGGGAGCTGAGTGCCT	4748
t0000232	SJC_S000162	53909	53940	+	TCCCGCGTGGTCTAGCGGTTAGGATCCCTGGC	4572
t0000245	SJC_S000162	53909	53941	+	TCCCGCGTGGTCTAGCGGTTAGGATCCCTGGCT	4305
t0000247	SJC_S000056	221966	221998	+	GCCCGGTTAGCTCAGTCGGTAGAGCATCAGACT	4298
t0000250	SJC_S018265	97	121	+	AACTTTGAGCGGTGGATCACTCGGC	4249
t0000259	SJC_S018764	841	877	+	CCTGACCTCGGATCAGACGTGATTACCCGCTGAACTT	4151
t0000260	SJC_S019888	1172	1191	+	AAGCGTTGGATTGTTCACCC	4091
t0000264	SJC_S019888	1170	1190	+	CCAAGCGTTGGATTGTTCACC	4023
t0000267	SJC_S023489	562	590	+	ACCATCTGAGGGATTAAGACTGAACGCCT	3961
t0000268	SJC_S000470	319318	319337	-	CGGTGAGCTCTCGCTGGCCC	3955
t0000271	SJC_S000470	319319	319338	-	CCGGTGAGCTCTCGCTGGCC	3927
t0000277	SJC_S000010	258661	258683	+	AATCGGAACAGAGACGGGGTGCC	3821
t0000283	SJC_S020620	2264	2294	+	CGGCTGTAGTGGAATTGTGTAGTGTGTCGGA	3754
t0000290	SJC_S017161	589	620	+	TCCCGCGTGGTCTAGCGGTTAGGATTCCTGGC	3678
t0000291	SJC_S023526	3145	3174	+	ATCACCGTCGTGACTGGGATCGGGGCTTGC	3636
t0000296	SJC_S019888	1169	1191	+	ACCAAGCGTTGGATTGTTCACCC	3598
t0000301	SJC_S018784	1076	1098	+	GTTCGATTCCGGAGAGGGAGCCT	3555
t0000304	SJC_S018265	97	123	+	AACTTTGAGCGGTGGATCACTCGGCTC	3538
t0000309	SJC_S017161	589	621	+	TCCCGCGTGGTCTAGCGGTTAGGATTCCTGGCT	3477
t0000315	SJC_S000470	319319	319345	-	GCGGCGTCCGGTGAGCTCTCGCTGGCC	3402
t0000322	SJC_S020430	1087	1114	+	CTGGCACGGACCAGGGGAATCCGACTGT	3341
t0000323	SJC_S019888	1169	1186	+	ACCAAGCGTTGGATTGTT	3340
t0000326	SJC_S000003	1804	1831	-	CGTGTAGTTTTTGTCAGTGGGGAGGCCT	3294
t0000330	SJC_S020430	1093	1114	+	CGGACCAGGGGAATCCGACTGT	3262
t0000332	SJC_S009745	107	131	+	CGGGCTTGGCAGAATTAGCGGGGAA	3250
t0000333	SJC_S020620	2264	2295	+	CGGCTGTAGTGGAATTGTGTAGTGTGTCGGAG	3248
t0000334	SJC_S000162	53909	53943	+	TCCCGCGTGGTCTAGCGGTTAGGATCCCTGGCTCT	3238
t0000342	SJC_S002283	2827	2846	+	ATTCCAGAACGTTGAACGCT	3156
t0000343	SJC_S018764	842	876	+	CTGACCTCGGATCAGACGTGATTACCCGCTGAACT	3153
t0000350	SJC_S000527	2429	2462	+	GGGGGTATAGCTCAGTGGTAGAGCATTCGACTGC	3031
t0000370	SJC_S000027	600248	600269	-	CCACCGGGTAGACATTCATTCG	2873	sja-miR-36-3p
t0000371	SJC_S018764	891	908	+	AGCGGAGGAAAAGAAACT	2854
t0000374	SJC_S003721	59	89	+	GCGTCGGTGGTTCAATGGTAGAATGCTCGCC	2842
t0000379	SJC_S000056	221969	221997	+	CGGTTAGCTCAGTCGGTAGAGCATCAGAC	2801
t0000381	SJC_S001034	19624	19655	+	GCCCGGCTAGCTCAGTCGGTAGAGCATGAGAC	2785
t0000383	SJC_S003721	59	92	+	GCGTCGGTGGTTCAATGGTAGAATGCTCGCCTGC	2781
t0000390	SJC_S023526	3145	3171	+	ATCACCGTCGTGACTGGGATCGGGGCT	2710
t0000395	SJC_S000010	258663	258683	+	TCGGAACAGAGACGGGGTGCC	2684
t0000401	SJC_S001150	168194	168224	+	AGCAGAGTGGCGCAGTGGAAGCGTGCTGGGC	2652
t0000406	SJC_S007973	4778	4799	+	CCTGTATTTTTCTTGTGAGGAC	2600
t0000418	SJC_S019888	1171	1191	+	CAAGCGTTGGATTGTTCACCC	2506
t0000421	SJC_S018764	842	875	+	CTGACCTCGGATCAGACGTGATTACCCGCTGAAC	2481
t0000436	SJC_S018820	1405	1439	+	GGCGCTCGAGCGTTGGACCTATACCGAACCGTTGC	2399
t0000438	SJC_S007757	7930	7949	+	TTCGAGAACTGTTTGCAACC	2386
t0000441	SJC_S000470	319318	319344	-	CGGCGTCCGGTGAGCTCTCGCTGGCCC	2360
t0000442	SJC_S019493	75	109	+	TCCTCGATAGTATAGTGGTGAGTATCTCCGCCTGT	2359
t0000449	SJC_S019735	1099	1121	+	CCACGCCTGTCCGAGGGTCGGCT	2323
t0000462	SJC_S019888	1167	1191	+	TCACCAAGCGTTGGATTGTTCACCC	2262
t0000475	SJC_S019493	75	110	+	TCCTCGATAGTATAGTGGTGAGTATCTCCGCCTGTC	2207
t0000476	SJC_S020620	2264	2296	+	CGGCTGTAGTGGAATTGTGTAGTGTGTCGGAGA	2195
t0000478	SJC_S003721	59	93	+	GCGTCGGTGGTTCAATGGTAGAATGCTCGCCTGCC	2183
t0000486	SJC_S002283	2826	2846	+	AATTCCAGAACGTTGAACGCT	2121
t0000489	SJC_S019888	1169	1194	+	ACCAAGCGTTGGATTGTTCACCCACT	2106
t0000501	SJC_S019735	1101	1121	+	ACGCCTGTCCGAGGGTCGGCT	2059
t0000504	SJC_S000027	628954	628976	-	CCACCGGGTAGACATTCATCCGC	2051
t0000507	SJC_S020430	1093	1115	+	CGGACCAGGGGAATCCGACTGTC	2036
t0000512	SJC_S019888	1169	1190	+	ACCAAGCGTTGGATTGTTCACC	2007
t0000513	SJC_S018205	2445	2464	+	GGCGCTCGAGCGTTGGACCT	1995
t0000518	SJC_S018205	2445	2463	+	GGCGCTCGAGCGTTGGACC	1973
t0000521	SJC_S020620	2265	2294	+	GGCTGTAGTGGAATTGTGTAGTGTGTCGGA	1963
t0000525	SJC_S000254	288019	288040	+	TGAGATCGCGATTAAAGCTGGT	1941	sja-bantam
t0000529	SJC_S020620	2264	2285	+	CGGCTGTAGTGGAATTGTGTAG	1933
t0000532	SJC_S019735	1100	1121	+	CACGCCTGTCCGAGGGTCGGCT	1927
t0000536	SJC_S011913	626	654	+	ACTGGCACGGACCAGGGGAATCCGACTGT	1904
t0000538	SJC_S000027	600249	600269	-	CCACCGGGTAGACATTCATTC	1899	sja-miR-36-3p
t0000541	SJC_S000470	319205	319233	-	CATGTTGGAACAATGTAGGTAAGGGAAGT	1893
t0000548	SJC_S018205	2442	2464	+	GATGGCGCTCGAGCGTTGGACCT	1871
t0000549	SJC_S000010	258655	258683	+	CCGGTAAATCGGAACAGAGACGGGGTGCC	1871
t0000561	SJC_S019888	1167	1190	+	TCACCAAGCGTTGGATTGTTCACC	1817
t0000562	SJC_S018784	1081	1103	+	ATTCCGGAGAGGGAGCCTGAGAA	1804
t0000566	SJC_S017579	1612	1631	+	GAATTGTCGAAGGAATGCCC	1775
t0000571	SJC_S019888	1172	1190	+	AAGCGTTGGATTGTTCACC	1757
t0000573	SJC_S000023	131403	131426	+	ACCGTCGTGACTGGGATCGGGGCT	1755
t0000575	SJC_S000034	67172	67206	-	TCCCGCGTGGTCTAGCGGTTAGGATTCCTGGCTCT	1751
t0000585	SJC_S000470	319317	319338	-	CCGGTGAGCTCTCGCTGGCCCT	1719
t0000593	SJC_S023489	562	589	+	ACCATCTGAGGGATTAAGACTGAACGCC	1691
t0000594	SJC_S011913	625	654	+	AACTGGCACGGACCAGGGGAATCCGACTGT	1684
t0000609	SJC_S018860	217	248	+	GGCTCGTTGGTCTAGGGGTATGATACTCGCTT	1625
t0000612	SJC_S019888	1171	1190	+	CAAGCGTTGGATTGTTCACC	1624
t0000616	SJC_S018265	96	125	+	CAACTTTGAGCGGTGGATCACTCGGCTCGT	1603
t0000638	SJC_S000027	600251	600269	-	CCACCGGGTAGACATTCAT	1535	sja-miR-36-3p
t0000638	SJC_S000027	628958	628976	-	CCACCGGGTAGACATTCAT	1535	sja-miR-36-3p
t0000643	SJC_S023526	3145	3172	+	ATCACCGTCGTGACTGGGATCGGGGCTT	1524
t0000654	SJC_S017331	562	582	+	TCCGGAGAGGGAGCCTGAGAA	1491
t0000662	SJC_S000470	319318	319346	-	GGCGGCGTCCGGTGAGCTCTCGCTGGCCC	1477
t0000674	SJC_S006587	1498	1530	+	GTCGGCGACCATACCACGTTGAAAACACCGGTT	1448
t0000676	SJC_S019888	1168	1194	+	CACCAAGCGTTGGATTGTTCACCCACT	1443
t0000679	SJC_S018205	2441	2463	+	GGATGGCGCTCGAGCGTTGGACC	1433
t0000686	SJC_S000023	131401	131430	+	TCACCGTCGTGACTGGGATCGGGGCTTGCA	1415
t0000687	SJC_S020430	1095	1114	+	GACCAGGGGAATCCGACTGT	1412
t0000689	SJC_S018265	97	116	+	AACTTTGAGCGGTGGATCAC	1411
t0000691	SJC_S019888	1172	1194	+	AAGCGTTGGATTGTTCACCCACT	1395
t0000702	SJC_S018265	97	126	+	AACTTTGAGCGGTGGATCACTCGGCTCGTG	1386
t0000706	SJC_S000476	295872	295895	+	TGCCCAGTGCTCTGAATGTCAAAG	1376
t0000707	SJC_S004426	1221	1240	+	AAATAATTTTTGGAACTGCC	1374
t0000709	SJC_S001189	13015	13035	+	AGAGGACATTCGTAGGTTACT	1372
t0000710	SJC_S000010	258656	258683	+	CGGTAAATCGGAACAGAGACGGGGTGCC	1371
t0000715	SJC_S000470	319204	319233	-	CATGTTGGAACAATGTAGGTAAGGGAAGTC	1362
t0000719	SJC_S000023	131403	131430	+	ACCGTCGTGACTGGGATCGGGGCTTGCA	1354
t0000722	SJC_S000470	319319	319339	-	TCCGGTGAGCTCTCGCTGGCC	1352
t0000728	SJC_S023489	562	592	+	ACCATCTGAGGGATTAAGACTGAACGCCTCT	1332
t0000729	SJC_S000054	245452	245472	-	TCACAGCCAGTATTGATGAAC	1332	sja-miR-2a-3p
t0000731	SJC_S000267	46465	46485	-	AGAATTGAGAATTGGAACACT	1331
t0000732	SJC_S018820	1405	1436	+	GGCGCTCGAGCGTTGGACCTATACCGAACCGT	1330
t0000735	SJC_S001526	9324	9357	-	GCGCCGGTAGTGTAGCGGTATCATGCAACCCTCC	1318
t0000742	SJC_S000023	131402	131426	+	CACCGTCGTGACTGGGATCGGGGCT	1299
t0000750	SJC_S023489	562	593	+	ACCATCTGAGGGATTAAGACTGAACGCCTCTA	1291
t0000760	SJC_S018265	96	124	+	CAACTTTGAGCGGTGGATCACTCGGCTCG	1265
t0000770	SJC_S019888	1166	1191	+	TTCACCAAGCGTTGGATTGTTCACCC	1247
t0000775	SJC_S000470	319318	319335	-	GTGAGCTCTCGCTGGCCC	1242
t0000777	SJC_S005847	7362	7381	+	TCTGAAACCCCTAACCTACC	1237
t0000792	SJC_S000476	295873	295891	+	GCCCAGTGCTCTGAATGTC	1221
t0000795	SJC_S011913	626	655	+	ACTGGCACGGACCAGGGGAATCCGACTGTC	1218
t0000800	SJC_S019735	1097	1120	+	GGCCACGCCTGTCCGAGGGTCGGC	1208
t0000806	SJC_S019888	1168	1191	+	CACCAAGCGTTGGATTGTTCACCC	1200
t0000811	SJC_S000027	600250	600269	-	CCACCGGGTAGACATTCATT	1193	sja-miR-36-3p
t0000816	SJC_S018764	842	874	+	CTGACCTCGGATCAGACGTGATTACCCGCTGAA	1187
t0000822	SJC_S018265	97	132	+	AACTTTGAGCGGTGGATCACTCGGCTCGTGTGTCGA	1178
t0000823	SJC_S020430	1093	1116	+	CGGACCAGGGGAATCCGACTGTCT	1173
t0000825	SJC_S000056	221980	221997	+	GTCGGTAGAGCATCAGAC	1170
t0000826	SJC_S018265	97	130	+	AACTTTGAGCGGTGGATCACTCGGCTCGTGTGTC	1169
t0000831	SJC_S011913	624	654	+	GAACTGGCACGGACCAGGGGAATCCGACTGT	1161
t0000834	SJC_S018820	1405	1440	+	GGCGCTCGAGCGTTGGACCTATACCGAACCGTTGCT	1156
t0000838	SJC_S018265	97	118	+	AACTTTGAGCGGTGGATCACTC	1151
t0000845	SJC_S000470	319206	319233	-	CATGTTGGAACAATGTAGGTAAGGGAAG	1138
t0000849	SJC_S000470	319207	319233	-	CATGTTGGAACAATGTAGGTAAGGGAA	1136
t0000850	SJC_S000470	319317	319339	-	TCCGGTGAGCTCTCGCTGGCCCT	1134
t0000857	SJC_S018784	1081	1102	+	ATTCCGGAGAGGGAGCCTGAGA	1125
t0000859	SJC_S001775	99413	99432	+	CTTTCCATGTATGTCGTGCT	1120
t0000861	SJC_S023489	569	590	+	GAGGGATTAAGACTGAACGCCT	1114
t0000864	SJC_S019888	1167	1194	+	TCACCAAGCGTTGGATTGTTCACCCACT	1112
t0000870	SJC_S000027	628955	628976	-	CCACCGGGTAGACATTCATCCG	1109
t0000872	SJC_S023489	565	590	+	ATCTGAGGGATTAAGACTGAACGCCT	1106
t0000893	SJC_S001526	9326	9355	-	GCCGGTAGTGTAGCGGTATCATGCAACCCT	1071
t0000894	SJC_S000618	87130	87161	+	GCGACCGTGGTGTAGCGGTTATCATGGCTGCC	1069
t0000903	SJC_S019735	1102	1121	+	CGCCTGTCCGAGGGTCGGCT	1060
t0000904	SJC_S005877	3365	3385	+	ATGCGCCTGAAAATTCTTGCA	1059
t0000907	SJC_S000282	198320	198338	+	CAACTATTGTAGGACGCCT	1057
t0000910	SJC_S018764	841	876	+	CCTGACCTCGGATCAGACGTGATTACCCGCTGAACT	1056
t0000914	SJC_S017372	806	830	+	AAGCACATTCCGGGATGCGTAGTCT	1048
t0000920	SJC_S018205	2445	2473	+	GGCGCTCGAGCGTTGGACCTATACCGAAC	1043
t0000925	SJC_S000471	22294	22314	-	TATTATGCAACGTTTCACTCT	1038	sja-miR-2162-3p
t0000926	SJC_S022495	779	803	+	CGGACACTGTGAGGATTGACAGATT	1038
t0000936	SJC_S022495	777	803	+	CCCGGACACTGTGAGGATTGACAGATT	1026
t0000942	SJC_S019888	1170	1192	+	CCAAGCGTTGGATTGTTCACCCA	1019
t0000945	SJC_S018205	2442	2463	+	GATGGCGCTCGAGCGTTGGACC	1015
t0000949	SJC_S019888	1168	1186	+	CACCAAGCGTTGGATTGTT	1011
t0000961	SJC_S018764	890	908	+	AAGCGGAGGAAAAGAAACT	991
t0000967	SJC_S019888	1166	1190	+	TTCACCAAGCGTTGGATTGTTCACC	987
t0000980	SJC_S020620	2265	2295	+	GGCTGTAGTGGAATTGTGTAGTGTGTCGGAG	975
t0000981	SJC_S000527	2429	2460	+	GGGGGTATAGCTCAGTGGTAGAGCATTCGACT	974
t0001012	SJC_S020430	1087	1115	+	CTGGCACGGACCAGGGGAATCCGACTGTC	950
t0001022	SJC_S020461	1354	1385	+	GGTTGAAGCCAGAGGAAACTCTGGTGGAGGAC	942
t0001023	SJC_S004123	1317	1336	+	CGCAAATCGGATATGAGTCT	941
t0001026	SJC_S018820	1405	1435	+	GGCGCTCGAGCGTTGGACCTATACCGAACCG	940
t0001028	SJC_S000010	258661	258682	+	AATCGGAACAGAGACGGGGTGC	936
t0001033	SJC_S002488	180	200	+	CGAATTGTCGAAGGAATGCCT	928
t0001036	SJC_S018205	2446	2464	+	GCGCTCGAGCGTTGGACCT	927
t0001039	SJC_S020145	698	725	+	CAACGTTGGGCCCGGTTAGTACTTGCAT	922
t0001040	SJC_S018205	2441	2464	+	GGATGGCGCTCGAGCGTTGGACCT	920
t0001044	SJC_S020620	2263	2285	+	CCGGCTGTAGTGGAATTGTGTAG	918
t0001048	SJC_S018820	1405	1438	+	GGCGCTCGAGCGTTGGACCTATACCGAACCGTTG	912
t0001051	SJC_S020620	2265	2285	+	GGCTGTAGTGGAATTGTGTAG	911
t0001052	SJC_S020949	3122	3144	+	AAGACCCTGTTGAGCTTGACTCT	909
t0001053	SJC_S000003	1804	1835	-	CGGGCGTGTAGTTTTTGTCAGTGGGGAGGCCT	909
t0001061	SJC_S018820	1407	1439	+	CGCTCGAGCGTTGGACCTATACCGAACCGTTGC	899
t0001067	SJC_S000476	295873	295895	+	GCCCAGTGCTCTGAATGTCAAAG	895
t0001070	SJC_S023489	564	590	+	CATCTGAGGGATTAAGACTGAACGCCT	894
t0001071	SJC_S018764	842	873	+	CTGACCTCGGATCAGACGTGATTACCCGCTGA	894
t0001073	SJC_S000470	319202	319233	-	CATGTTGGAACAATGTAGGTAAGGGAAGTCGG	893
t0001074	SJC_S000010	258662	258682	+	ATCGGAACAGAGACGGGGTGC	892
t0001075	SJC_S020949	3121	3144	+	GAAGACCCTGTTGAGCTTGACTCT	891
t0001076	SJC_S019888	1167	1186	+	TCACCAAGCGTTGGATTGTT	888
t0001080	SJC_S020430	1095	1113	+	GACCAGGGGAATCCGACTG	885
t0001081	SJC_S000618	87130	87162	+	GCGACCGTGGTGTAGCGGTTATCATGGCTGCCT	883
t0001083	SJC_S018265	97	140	+	AACTTTGAGCGGTGGATCACTCGGCTCGTGTGTCGATGAAGAGT	879
t0001085	SJC_S023489	557	590	+	AAGCTACCATCTGAGGGATTAAGACTGAACGCCT	876
t0001090	SJC_S020461	1353	1385	+	AGGTTGAAGCCAGAGGAAACTCTGGTGGAGGAC	873
t0001100	SJC_S001034	19627	19656	+	CGGCTAGCTCAGTCGGTAGAGCATGAGACT	868
t0001102	SJC_S000169	187471	187499	-	GTCGCTGTGGTCTAGTGGTTAGGACATTG	867
t0001107	SJC_S000010	258660	258683	+	AAATCGGAACAGAGACGGGGTGCC	858
t0001109	SJC_S018784	1082	1102	+	TTCCGGAGAGGGAGCCTGAGA	857
t0001110	SJC_S019888	1166	1194	+	TTCACCAAGCGTTGGATTGTTCACCCACT	856
t0001120	SJC_S019888	1168	1190	+	CACCAAGCGTTGGATTGTTCACC	848
t0001131	SJC_S001133	92024	92044	+	AACTGGCCTGTGCTGAGCGGC	841
t0001133	SJC_S003721	62	90	+	TCGGTGGTTCAATGGTAGAATGCTCGCCT	840
t0001134	SJC_S020949	3121	3143	+	GAAGACCCTGTTGAGCTTGACTC	839
t0001145	SJC_S019888	1165	1191	+	ATTCACCAAGCGTTGGATTGTTCACCC	828
t0001158	SJC_S009745	106	131	+	ACGGGCTTGGCAGAATTAGCGGGGAA	817
t0001173	SJC_S018820	1405	1437	+	GGCGCTCGAGCGTTGGACCTATACCGAACCGTT	805
t0001174	SJC_S000023	131404	131426	+	CCGTCGTGACTGGGATCGGGGCT	805
t0001176	SJC_S000023	131401	131426	+	TCACCGTCGTGACTGGGATCGGGGCT	804
t0001178	SJC_S018764	844	877	+	GACCTCGGATCAGACGTGATTACCCGCTGAACTT	803
t0001191	SJC_S020653	2126	2157	+	TTTGAACAAATTTGAGTGCTCAAAGCAGGCCT	795
t0001192	SJC_S019888	1172	1192	+	AAGCGTTGGATTGTTCACCCA	794
t0001199	SJC_S019888	1165	1190	+	ATTCACCAAGCGTTGGATTGTTCACC	789
t0001207	SJC_S019888	1173	1191	+	AGCGTTGGATTGTTCACCC	781
t0001208	SJC_S018265	97	114	+	AACTTTGAGCGGTGGATC	781
t0001209	SJC_S001559	120087	120111	-	ATCAGTGATTGGGCTGTATCTGAGA	781
t0001215	SJC_S000708	170029	170049	+	CAGGGACACACTCCAAGAACT	777
t0001232	SJC_S023489	569	589	+	GAGGGATTAAGACTGAACGCC	764
t0001235	SJC_S000470	319318	319336	-	GGTGAGCTCTCGCTGGCCC	764
t0001236	SJC_S020949	3120	3144	+	AGAAGACCCTGTTGAGCTTGACTCT	763
t0001241	SJC_S023489	570	589	+	AGGGATTAAGACTGAACGCC	758
t0001242	SJC_S000476	295872	295891	+	TGCCCAGTGCTCTGAATGTC	758
t0001247	SJC_S000010	258657	258682	+	GGTAAATCGGAACAGAGACGGGGTGC	754
t0001248	SJC_S001133	92023	92044	+	GAACTGGCCTGTGCTGAGCGGC	754
t0001249	SJC_S011913	625	655	+	AACTGGCACGGACCAGGGGAATCCGACTGTC	754
t0001255	SJC_S023489	571	590	+	GGGATTAAGACTGAACGCCT	751
t0001256	SJC_S000023	131403	131427	+	ACCGTCGTGACTGGGATCGGGGCTT	751
t0001266	SJC_S000023	131401	131429	+	TCACCGTCGTGACTGGGATCGGGGCTTGC	748
t0001274	SJC_S020430	1087	1116	+	CTGGCACGGACCAGGGGAATCCGACTGTCT	742
t0001277	SJC_S005960	3046	3078	-	GGCTCCGTAGCTCAGTTGGTTAGAGCGTCGTGC	740
t0001281	SJC_S000023	131402	131430	+	CACCGTCGTGACTGGGATCGGGGCTTGCA	736
t0001285	SJC_S018764	842	881	+	CTGACCTCGGATCAGACGTGATTACCCGCTGAACTTAAGC	730
t0001291	SJC_S023489	559	590	+	GCTACCATCTGAGGGATTAAGACTGAACGCCT	728
t0001295	SJC_S018205	2448	2474	+	GCTCGAGCGTTGGACCTATACCGAACC	727
t0001301	SJC_S023489	571	589	+	GGGATTAAGACTGAACGCC	723
t0001303	SJC_S008261	465	496	+	GGCCCAGTGGTCTAGGGGTATGATACTCGCTT	723
t0001305	SJC_S001033	76370	76390	+	AGCACGGATACAGAAAGCTCT	723
t0001326	SJC_S023489	567	590	+	CTGAGGGATTAAGACTGAACGCCT	712
t0001332	SJC_S020430	1092	1115	+	ACGGACCAGGGGAATCCGACTGTC	708
t0001333	SJC_S020949	3124	3144	+	GACCCTGTTGAGCTTGACTCT	708
t0001335	SJC_S019888	1171	1194	+	CAAGCGTTGGATTGTTCACCCACT	707
t0001347	SJC_S000184	296820	296839	+	TCGGTACGAGATGAAGATTC	701
t0001352	SJC_S017441	1852	1869	+	ATGTAGGTAAGGGAAGTC	697
t0001360	SJC_S019888	1166	1186	+	TTCACCAAGCGTTGGATTGTT	692
t0001363	SJC_S000055	384663	384684	-	TATTGCACTTACCTTCGCCTTG	692	sja-miR-3479-3p
t0001367	SJC_S017331	562	581	+	TCCGGAGAGGGAGCCTGAGA	690
t0001371	SJC_S020430	1087	1113	+	CTGGCACGGACCAGGGGAATCCGACTG	688
t0001372	SJC_S019888	1167	1193	+	TCACCAAGCGTTGGATTGTTCACCCAC	687
t0001386	SJC_S001133	92021	92044	+	AGGAACTGGCCTGTGCTGAGCGGC	679
t0001390	SJC_S000027	628957	628976	-	CCACCGGGTAGACATTCATC	676
t0001391	SJC_S023489	570	590	+	AGGGATTAAGACTGAACGCCT	675
t0001393	SJC_S017331	2034	2060	+	CGTTGGATTGGTGTCGTTGTAGTGGCT	675
t0001395	SJC_S019888	1165	1186	+	ATTCACCAAGCGTTGGATTGTT	673
t0001397	SJC_S001526	9326	9354	-	CCGGTAGTGTAGCGGTATCATGCAACCCT	670
t0001404	SJC_S018265	97	127	+	AACTTTGAGCGGTGGATCACTCGGCTCGTGT	667
t0001414	SJC_S019735	1100	1120	+	CACGCCTGTCCGAGGGTCGGC	663
t0001416	SJC_S019493	75	107	+	TCCTCGATAGTATAGTGGTGAGTATCTCCGCCT	662
t0001422	SJC_S004426	1222	1240	+	AATAATTTTTGGAACTGCC	659
t0001438	SJC_S000000	386290	386307	+	AGGATTGGCTCTGGGGGC	648
t0001445	SJC_S001034	19636	19656	+	CAGTCGGTAGAGCATGAGACT	643
t0001446	SJC_S018784	1076	1097	+	GTTCGATTCCGGAGAGGGAGCC	640
t0001449	SJC_S019735	1101	1120	+	ACGCCTGTCCGAGGGTCGGC	639
t0001450	SJC_S020949	3122	3143	+	AAGACCCTGTTGAGCTTGACTC	639
t0001470	SJC_S008559	33854	33873	+	TTTAGAACCCCTGCAGCGCC	629
t0001477	SJC_S018820	1404	1439	+	TGGCGCTCGAGCGTTGGACCTATACCGAACCGTTGC	627
t0001482	SJC_S020949	3116	3138	+	GGAAAGAAGACCCTGTTGAGCTT	626
t0001488	SJC_S018659	787	805	+	AGGTGGGAGCTGAGTGCCT	624
t0001495	SJC_S000110	401806	401836	+	GGCCTCGTGGTGTAGCGGTTATCACTCTGGA	621
t0001497	SJC_S019087	1247	1266	+	GATGCAATTTTTCTAGGCCG	621
t0001498	SJC_S022495	785	812	+	CTGTGAGGATTGACAGATTGAAAGCTCT	620
t0001499	SJC_S020949	3123	3144	+	AGACCCTGTTGAGCTTGACTCT	620
t0001500	SJC_S020949	3120	3143	+	AGAAGACCCTGTTGAGCTTGACTC	620
t0001515	SJC_S020620	2261	2285	+	AACCGGCTGTAGTGGAATTGTGTAG	613
t0001519	SJC_S001526	9323	9357	-	GCGCCGGTAGTGTAGCGGTATCATGCAACCCTCCC	612
t0001522	SJC_S017984	1908	1927	+	ACAGAACCTTTTGAAATGCC	611
t0001528	SJC_S000358	278019	278038	+	TTCGAGAATTGTTTGCAACC	610
t0001529	SJC_S011913	624	655	+	GAACTGGCACGGACCAGGGGAATCCGACTGTC	609
t0001532	SJC_S005877	3366	3385	+	TGCGCCTGAAAATTCTTGCA	608
t0001535	SJC_S000027	600246	600269	-	CCACCGGGTAGACATTCATTCGCA	606	sja-miR-36-3p
t0001539	SJC_S000027	628956	628976	-	CCACCGGGTAGACATTCATCC	605
t0001542	SJC_S001133	92022	92044	+	GGAACTGGCCTGTGCTGAGCGGC	603
t0001543	SJC_S020430	1090	1115	+	GCACGGACCAGGGGAATCCGACTGTC	603
t0001545	SJC_S000273	70091	70110	+	TGCCCCGACGTCTCCGTCCT	602
t0001549	SJC_S020430	1096	1114	+	ACCAGGGGAATCCGACTGT	600
t0001555	SJC_S000282	198319	198338	+	ACAACTATTGTAGGACGCCT	597
t0001560	SJC_S000110	401806	401834	+	GGCCTCGTGGTGTAGCGGTTATCACTCTG	594
t0001563	SJC_S020949	3123	3143	+	AGACCCTGTTGAGCTTGACTC	592
t0001564	SJC_S000470	319318	319349	-	TCCGGCGGCGTCCGGTGAGCTCTCGCTGGCCC	591
t0001566	SJC_S019888	1164	1186	+	AATTCACCAAGCGTTGGATTGTT	591
t0001567	SJC_S000470	319367	319393	-	GTTCGCCCCGAGAGAGGGGCCCGTGCC	591
t0001577	SJC_S026232	200	220	+	TTCACAATTGGTGTCGCTGCT	587
t0001579	SJC_S019735	1099	1120	+	CCACGCCTGTCCGAGGGTCGGC	586
t0001580	SJC_S018205	2443	2464	+	ATGGCGCTCGAGCGTTGGACCT	586
t0001591	SJC_S020620	2265	2296	+	GGCTGTAGTGGAATTGTGTAGTGTGTCGGAGA	582
t0001592	SJC_S001133	92020	92044	+	GAGGAACTGGCCTGTGCTGAGCGGC	582
t0001598	SJC_S017953	954	974	+	TGTTCCAGGTAGAATTTGACT	580
t0001604	SJC_S000267	46002	46022	+	AAGAGATACTACGTTGGTTGT	578
t0001605	SJC_S020620	2264	2288	+	CGGCTGTAGTGGAATTGTGTAGTGT	577
t0001607	SJC_S020949	3116	3143	+	GGAAAGAAGACCCTGTTGAGCTTGACTC	577
t0001608	SJC_S000110	398226	398259	+	GGCCTCGTGGTGTAGCGGTTAGCACTCTGGACTC	576
t0001610	SJC_S000470	319207	319234	-	GCATGTTGGAACAATGTAGGTAAGGGAA	575
t0001612	SJC_S018205	2447	2474	+	CGCTCGAGCGTTGGACCTATACCGAACC	575
t0001616	SJC_S000010	258657	258683	+	GGTAAATCGGAACAGAGACGGGGTGCC	573
t0001619	SJC_S000096	144858	144878	+	TTGGACGATAAACTTGGCTCT	571
t0001629	SJC_S000003	1805	1831	-	CGTGTAGTTTTTGTCAGTGGGGAGGCC	569
t0001630	SJC_S017331	563	582	+	CCGGAGAGGGAGCCTGAGAA	568
t0001634	SJC_S018265	98	122	+	ACTTTGAGCGGTGGATCACTCGGCT	566
t0001636	SJC_S004062	47646	47663	+	GACTGAACGCCTCTAAGT	564
t0001648	SJC_S000163	50624	50643	+	ATTGACAAATCTGAAGGACC	558
t0001651	SJC_S000470	319207	319231	-	TGTTGGAACAATGTAGGTAAGGGAA	556
t0001662	SJC_S018784	1080	1102	+	GATTCCGGAGAGGGAGCCTGAGA	554
t0001665	SJC_S017331	2034	2061	+	CGTTGGATTGGTGTCGTTGTAGTGGCTT	553
t0001672	SJC_S022495	757	787	+	ACACGGGAAAACTCACCCGGCCCGGACACTG	551
t0001680	SJC_S002283	2098	2117	-	AACTCGGATATGATATAGCT	549
t0001683	SJC_S016861	1084	1101	+	CGACGTCGCTTTTTGATC	549
t0001690	SJC_S000419	560911	560930	+	TAAGCGACTGTTTAGGCACC	547
t0001693	SJC_S003721	61	90	+	GTCGGTGGTTCAATGGTAGAATGCTCGCCT	547
t0001699	SJC_S011913	625	656	+	AACTGGCACGGACCAGGGGAATCCGACTGTCT	545
t0001704	SJC_S001034	19635	19656	+	TCAGTCGGTAGAGCATGAGACT	543
t0001705	SJC_S002530	20655	20675	+	TAGTCGAGCGTGTAGACCGCT	543
t0001717	SJC_S020430	1091	1115	+	CACGGACCAGGGGAATCCGACTGTC	540
t0001727	SJC_S008771	9975	9993	+	GCCTGTCCGAGGGTCGGCT	538
t0001735	SJC_S018205	2451	2474	+	CGAGCGTTGGACCTATACCGAACC	536
t0001743	SJC_S002283	2812	2831	+	AACCAGAACTTGACAATTCC	533
t0001744	SJC_S023526	3142	3175	+	TTCATCACCGTCGTGACTGGGATCGGGGCTTGCA	532
t0001747	SJC_S018265	97	139	+	AACTTTGAGCGGTGGATCACTCGGCTCGTGTGTCGATGAAGAG	531
t0001748	SJC_S011913	624	656	+	GAACTGGCACGGACCAGGGGAATCCGACTGTCT	531
t0001749	SJC_S019580	1103	1136	+	ACAGTTTTATCCGGTAAAGCGAATGATTAGAGGC	530
t0001758	SJC_S022495	790	812	+	AGGATTGACAGATTGAAAGCTCT	527
t0001768	SJC_S019888	1170	1193	+	CCAAGCGTTGGATTGTTCACCCAC	523
t0001781	SJC_S001400	25678	25699	+	AGGAGAACGAAGAACTGAATTT	519
t0001783	SJC_S020620	2264	2297	+	CGGCTGTAGTGGAATTGTGTAGTGTGTCGGAGAT	519
t0001788	SJC_S020701	381	418	+	GTGCGATCGCATGCTGTTGCTTGTTCACGGTCTTGGTT	518
t0001796	SJC_S000470	319205	319231	-	TGTTGGAACAATGTAGGTAAGGGAAGT	517
t0001805	SJC_S011913	626	653	+	ACTGGCACGGACCAGGGGAATCCGACTG	514
t0001822	SJC_S000162	53909	53944	+	TCCCGCGTGGTCTAGCGGTTAGGATCCCTGGCTCTC	509
t0001826	SJC_S018820	1411	1440	+	CGAGCGTTGGACCTATACCGAACCGTTGCT	507
t0001827	SJC_S016861	623	643	+	GCGCAAATGAAATACCACTGC	507
t0001831	SJC_S000470	319318	319347	-	CGGCGGCGTCCGGTGAGCTCTCGCTGGCCC	506
t0001839	SJC_S017331	2027	2062	+	GTGAGGTCGTTGGATTGGTGTCGTTGTAGTGGCTTT	503
t0001840	SJC_S000166	205094	205113	+	AGTAAACTCGAACACTGCCC	503
t0001845	SJC_S018784	1076	1103	+	GTTCGATTCCGGAGAGGGAGCCTGAGAA	502
t0001847	SJC_S020620	2263	2295	+	CCGGCTGTAGTGGAATTGTGTAGTGTGTCGGAG	501
t0001851	SJC_S007779	8173	8202	+	CCGGCATTGCTGCCTTTCTACTATGGCCAA	500
t0001854	SJC_S023489	562	591	+	ACCATCTGAGGGATTAAGACTGAACGCCTC	499
t0001857	SJC_S019938	1171	1190	+	TTGATATGATCAATAAGACT	498
t0001861	SJC_S000470	319208	319233	-	CATGTTGGAACAATGTAGGTAAGGGA	497
t0001862	SJC_S000470	319207	319230	-	GTTGGAACAATGTAGGTAAGGGAA	497
t0001864	SJC_S019888	1165	1194	+	ATTCACCAAGCGTTGGATTGTTCACCCACT	496
t0001866	SJC_S007757	7931	7950	+	TCGAGAACTGTTTGCAACCT	496
t0001869	SJC_S006587	1498	1535	+	GTCGGCGACCATACCACGTTGAAAACACCGGTTCTCGT	495
t0001875	SJC_S000046	122568	122587	-	TATGTAACTCACTCGGACCC	494
t0001879	SJC_S020949	3116	3144	+	GGAAAGAAGACCCTGTTGAGCTTGACTCT	493
t0001881	SJC_S021895	19	39	+	GACGGCTAACTCAGAACTGGC	493
t0001883	SJC_S020620	2264	2303	+	CGGCTGTAGTGGAATTGTGTAGTGTGTCGGAGATGGCGGC	491
t0001885	SJC_S000070	610392	610412	+	CATCCATATGCTGTAAGGACT	491
t0001888	SJC_S000338	160791	160811	+	AACCGACTGAAAGCTATGACT	489
t0001890	SJC_S016861	622	643	+	AGCGCAAATGAAATACCACTGC	489
t0001898	SJC_S000336	484013	484032	+	TCGGCACCTGAACTAGTGAT	487
t0001904	SJC_S011913	626	656	+	ACTGGCACGGACCAGGGGAATCCGACTGTCT	485
t0001914	SJC_S018784	1079	1102	+	CGATTCCGGAGAGGGAGCCTGAGA	483
t0001917	SJC_S000470	319318	319348	-	CCGGCGGCGTCCGGTGAGCTCTCGCTGGCCC	483
t0001922	SJC_S009890	2725	2748	+	AGCAGAATTCACCAAGCGTTGGAT	481
t0001927	SJC_S000470	319202	319234	-	GCATGTTGGAACAATGTAGGTAAGGGAAGTCGG	480
t0001930	SJC_S000305	95174	95197	-	AGGCGCTTTGATTGTCCACACTGA	479
t0001935	SJC_S018205	2441	2462	+	GGATGGCGCTCGAGCGTTGGAC	478
t0001936	SJC_S017579	1612	1630	+	GAATTGTCGAAGGAATGCC	477
t0001939	SJC_S018820	1404	1436	+	TGGCGCTCGAGCGTTGGACCTATACCGAACCGT	477
t0001940	SJC_S018820	1407	1440	+	CGCTCGAGCGTTGGACCTATACCGAACCGTTGCT	476
t0001942	SJC_S000054	245393	245413	-	CGTCTCAAAGGACTGTGAGCC	476	sja-miR-2b-3p
t0001943	SJC_S002283	2828	2847	+	TTCCAGAACGTTGAACGCTA	476
t0001945	SJC_S018820	1406	1436	+	GCGCTCGAGCGTTGGACCTATACCGAACCGT	475
t0001949	SJC_S000470	319319	319347	-	CGGCGGCGTCCGGTGAGCTCTCGCTGGCC	474
t0001950	SJC_S001806	53627	53651	+	AAACTGGTTGATCCTGCCAGTAGTC	474
t0001953	SJC_S011913	623	654	+	AGAACTGGCACGGACCAGGGGAATCCGACTGT	473
t0001958	SJC_S000470	319318	319350	-	TTCCGGCGGCGTCCGGTGAGCTCTCGCTGGCCC	472
t0001960	SJC_S020949	3119	3144	+	AAGAAGACCCTGTTGAGCTTGACTCT	471
t0001967	SJC_S017331	563	581	+	CCGGAGAGGGAGCCTGAGA	469
t0001970	SJC_S023489	568	590	+	TGAGGGATTAAGACTGAACGCCT	468
t0001976	SJC_S019735	1090	1121	+	ATCCTGTGGCCACGCCTGTCCGAGGGTCGGCT	466
t0001979	SJC_S018205	2446	2463	+	GCGCTCGAGCGTTGGACC	465
t0001981	SJC_S000470	319205	319230	-	GTTGGAACAATGTAGGTAAGGGAAGT	465
t0001983	SJC_S009745	132	149	+	AGAAGACCCTGTTGAGCT	465
t0001985	SJC_S000054	245576	245597	-	TGAAAGACGATGGTAGTGAGAT	464	sja-miR-71a
t0001990	SJC_S000363	145232	145251	+	AGTTTATCGTCCAAGGTTCC	463
t0002001	SJC_S000056	221977	221998	+	TCAGTCGGTAGAGCATCAGACT	461
t0002003	SJC_S000358	275430	275449	-	TGCCTATCCATGAACTGCCT	460
t0002009	SJC_S020949	3125	3144	+	ACCCTGTTGAGCTTGACTCT	459
t0002013	SJC_S018205	2444	2474	+	TGGCGCTCGAGCGTTGGACCTATACCGAACC	458
t0002020	SJC_S000056	221966	221993	+	GCCCGGTTAGCTCAGTCGGTAGAGCATC	455
t0002023	SJC_S005828	7356	7375	+	TTGAAGACTATTTAGAAGCT	455
t0002025	SJC_S018820	1408	1436	+	GCTCGAGCGTTGGACCTATACCGAACCGT	453
t0002028	SJC_S018784	1076	1094	+	GTTCGATTCCGGAGAGGGA	452
t0002033	SJC_S001637	498	517	+	TCTTTACAATTGGTGTCGCT	450
t0002039	SJC_S000676	58104	58123	-	TCTGAAACTAAACATGTGCC	449
t0002040	SJC_S022495	774	803	+	CGGCCCGGACACTGTGAGGATTGACAGATT	449
t0002041	SJC_S020291	1847	1867	+	GGCCATGGAAGTCGGAAACCG	448
t0002044	SJC_S018265	96	127	+	CAACTTTGAGCGGTGGATCACTCGGCTCGTGT	448
t0002047	SJC_S018820	1403	1439	+	ATGGCGCTCGAGCGTTGGACCTATACCGAACCGTTGC	447
t0002054	SJC_S000010	258663	258682	+	TCGGAACAGAGACGGGGTGC	446
t0002056	SJC_S000147	165131	165153	+	GAGGACTTGTGCCACGTTGCGTC	446
t0002058	SJC_S019888	1169	1193	+	ACCAAGCGTTGGATTGTTCACCCAC	444
t0002060	SJC_S023526	3144	3171	+	CATCACCGTCGTGACTGGGATCGGGGCT	443
t0002066	SJC_S018820	1401	1440	+	GGATGGCGCTCGAGCGTTGGACCTATACCGAACCGTTGCT	442
t0002070	SJC_S000010	258656	258682	+	CGGTAAATCGGAACAGAGACGGGGTGC	441
t0002074	SJC_S023489	565	589	+	ATCTGAGGGATTAAGACTGAACGCC	440
t0002078	SJC_S020653	2134	2157	+	AATTTGAGTGCTCAAAGCAGGCCT	439
t0002083	SJC_S009745	107	130	+	CGGGCTTGGCAGAATTAGCGGGGA	437
t0002091	SJC_S011913	620	655	+	CTCAGAACTGGCACGGACCAGGGGAATCCGACTGTC	433
t0002095	SJC_S018265	97	117	+	AACTTTGAGCGGTGGATCACT	432
t0002099	SJC_S018764	887	908	+	ACTAAGCGGAGGAAAAGAAACT	431
t0002101	SJC_S022597	436	456	+	GAACATCGACATCTTGAACGC	431
t0002104	SJC_S018205	2448	2469	+	GCTCGAGCGTTGGACCTATACC	431
t0002107	SJC_S018205	2438	2463	+	AATGGATGGCGCTCGAGCGTTGGACC	430
t0002111	SJC_S018820	1407	1436	+	CGCTCGAGCGTTGGACCTATACCGAACCGT	430
t0002123	SJC_S000056	221977	221997	+	TCAGTCGGTAGAGCATCAGAC	427
t0002124	SJC_S000085	329043	329062	+	TCTGAATCTACACATGTGCC	427
t0002125	SJC_S000003	1804	1833	-	GGCGTGTAGTTTTTGTCAGTGGGGAGGCCT	427
t0002126	SJC_S019735	1090	1120	+	ATCCTGTGGCCACGCCTGTCCGAGGGTCGGC	427
t0002132	SJC_S002283	2828	2846	+	TTCCAGAACGTTGAACGCT	425
t0002134	SJC_S000056	221966	222001	+	GCCCGGTTAGCTCAGTCGGTAGAGCATCAGACTTTT	425
t0002138	SJC_S000003	1804	1832	-	GCGTGTAGTTTTTGTCAGTGGGGAGGCCT	423
t0002151	SJC_S000054	245575	245597	-	TGAAAGACGATGGTAGTGAGATG	421	sja-miR-71a
t0002152	SJC_S000470	319204	319231	-	TGTTGGAACAATGTAGGTAAGGGAAGTC	421
t0002154	SJC_S000056	221973	221997	+	TAGCTCAGTCGGTAGAGCATCAGAC	421
t0002158	SJC_S019735	1087	1121	+	GATATCCTGTGGCCACGCCTGTCCGAGGGTCGGCT	419
t0002160	SJC_S020430	1096	1113	+	ACCAGGGGAATCCGACTG	419
t0002161	SJC_S023289	22	44	+	TGTTCGGCTAGGCCCATTAGGTC	419
t0002162	SJC_S018784	1076	1096	+	GTTCGATTCCGGAGAGGGAGC	418
t0002165	SJC_S011332	696	716	+	CGATATCCATTTGTAGTAACT	418
t0002168	SJC_S019087	1248	1266	+	ATGCAATTTTTCTAGGCCG	416
t0002173	SJC_S007779	8173	8204	+	CCGGCATTGCTGCCTTTCTACTATGGCCAAAC	415
t0002176	SJC_S000470	15280	15303	-	GGACATAATATTTGGACATCGGGC	414
t0002180	SJC_S026508	6465	6485	-	TTGGCTACCCATCGTTCGACT	413
t0002182	SJC_S009581	1037	1056	+	ACGGAAGGGCACCACCAGGA	412
t0002183	SJC_S018205	2448	2472	+	GCTCGAGCGTTGGACCTATACCGAA	412
t0002194	SJC_S009581	1034	1056	+	TTGACGGAAGGGCACCACCAGGA	409
t0002196	SJC_S000470	319140	319159	-	GCTGGGTCGGTCGGGCTGGG	409
t0002201	SJC_S006587	1498	1532	+	GTCGGCGACCATACCACGTTGAAAACACCGGTTCT	408
t0002204	SJC_S000470	319205	319234	-	GCATGTTGGAACAATGTAGGTAAGGGAAGT	407
t0002205	SJC_S011913	625	653	+	AACTGGCACGGACCAGGGGAATCCGACTG	407
t0002206	SJC_S000052	314799	314818	+	AACCCTGTAGACCCGAGTTT	407	sja-miR-10-3p
t0002207	SJC_S007973	4779	4799	+	CTGTATTTTTCTTGTGAGGAC	407
t0002210	SJC_S008771	9976	9993	+	CCTGTCCGAGGGTCGGCT	406
t0002221	SJC_S000535	13905	13924	+	GTCTCCGTCCTCGAACTCCT	403
t0002222	SJC_S019866	1339	1371	+	GGTTCGGTGGTGTAGTGGTTATCATGTCTGCTT	403
t0002225	SJC_S015891	5100	5124	+	ACCATCTGAGGGATTAAGACTGAAC	402
t0002227	SJC_S000470	319201	319233	-	CATGTTGGAACAATGTAGGTAAGGGAAGTCGGC	402
t0002231	SJC_S000271	72185	72205	+	ACGTCTCCGTCCTCGAACTCT	401
t0002232	SJC_S023526	3145	3177	+	ATCACCGTCGTGACTGGGATCGGGGCTTGCAAT	401
t0002233	SJC_S003721	70	90	+	TCAATGGTAGAATGCTCGCCT	401
t0002236	SJC_S021735	98	116	+	GCCGGAGTAGCTCAGTTGG	400
t0002240	SJC_S000023	131402	131427	+	CACCGTCGTGACTGGGATCGGGGCTT	399
t0002242	SJC_S018764	842	882	+	CTGACCTCGGATCAGACGTGATTACCCGCTGAACTTAAGCA	399
t0002245	SJC_S002029	6903	6922	+	TAAACGTTGATCTAAGACCC	399
t0002246	SJC_S023526	3143	3171	+	TCATCACCGTCGTGACTGGGATCGGGGCT	398
t0002250	SJC_S000069	242863	242880	+	GTCAGGATGGCCGAGCGG	397
t0002252	SJC_S022495	778	801	+	CCGGACACTGTGAGGATTGACAGA	397
t0002286	SJC_S002283	2826	2845	+	AATTCCAGAACGTTGAACGC	391
t0002291	SJC_S005877	3367	3385	+	GCGCCTGAAAATTCTTGCA	390
t0002295	SJC_S019888	1173	1190	+	AGCGTTGGATTGTTCACC	389
t0002302	SJC_S019888	1159	1186	+	AGCAGAATTCACCAAGCGTTGGATTGTT	388
t0002304	SJC_S009890	2726	2748	+	GCAGAATTCACCAAGCGTTGGAT	388
t0002305	SJC_S018317	1318	1339	+	AGTGAGAACCTTGAAGGCCGAG	388
t0002309	SJC_S001711	37009	37027	+	GGGGGTGTAGCTCAGTGGT	388
t0002310	SJC_S023489	568	589	+	TGAGGGATTAAGACTGAACGCC	388
t0002315	SJC_S000470	319205	319232	-	ATGTTGGAACAATGTAGGTAAGGGAAGT	387
t0002318	SJC_S018764	841	875	+	CCTGACCTCGGATCAGACGTGATTACCCGCTGAAC	386
t0002322	SJC_S019888	1172	1193	+	AAGCGTTGGATTGTTCACCCAC	385
t0002326	SJC_S020620	2264	2304	+	CGGCTGTAGTGGAATTGTGTAGTGTGTCGGAGATGGCGGCT	384
t0002330	SJC_S018317	1318	1340	+	AGTGAGAACCTTGAAGGCCGAGG	383
t0002334	SJC_S003721	71	90	+	CAATGGTAGAATGCTCGCCT	382
t0002342	SJC_S000470	319203	319233	-	CATGTTGGAACAATGTAGGTAAGGGAAGTCG	381
t0002344	SJC_S000413	39783	39800	+	GTAATTTTTGAGGCTGCC	381
t0002347	SJC_S018205	2444	2473	+	TGGCGCTCGAGCGTTGGACCTATACCGAAC	380
t0002350	SJC_S023526	3145	3173	+	ATCACCGTCGTGACTGGGATCGGGGCTTG	380
t0002352	SJC_S000470	319323	319344	-	CGGCGTCCGGTGAGCTCTCGCT	380
t0002354	SJC_S022495	777	801	+	CCCGGACACTGTGAGGATTGACAGA	380
t0002358	SJC_S019888	1168	1193	+	CACCAAGCGTTGGATTGTTCACCCAC	379
t0002362	SJC_S002283	2807	2826	+	AACGAAACCAGAACTTGACA	378
t0002364	SJC_S000193	119326	119345	+	AAAGGATGACTCATAAGACT	377
t0002366	SJC_S020291	1847	1866	+	GGCCATGGAAGTCGGAAACC	377
t0002376	SJC_S000456	135891	135910	+	TTTGTCAATCGTATAGTACT	376
t0002380	SJC_S019888	1167	1192	+	TCACCAAGCGTTGGATTGTTCACCCA	375
t0002385	SJC_S000267	46003	46022	+	AGAGATACTACGTTGGTTGT	373
t0002397	SJC_S020430	1094	1114	+	GGACCAGGGGAATCCGACTGT	372
t0002399	SJC_S019888	1160	1186	+	GCAGAATTCACCAAGCGTTGGATTGTT	372
t0002400	SJC_S018784	1076	1102	+	GTTCGATTCCGGAGAGGGAGCCTGAGA	371
t0002401	SJC_S000057	528677	528698	+	TCAGCAGTTGCACCATCGATGC	371
t0002403	SJC_S017331	2028	2061	+	TGAGGTCGTTGGATTGGTGTCGTTGTAGTGGCTT	371
t0002406	SJC_S019087	1247	1268	+	GATGCAATTTTTCTAGGCCGTC	370
t0002409	SJC_S021258	2013	2032	+	AACATAACTCGACAAAACCT	370
t0002410	SJC_S018205	2444	2463	+	TGGCGCTCGAGCGTTGGACC	369
t0002411	SJC_S019735	1091	1121	+	TCCTGTGGCCACGCCTGTCCGAGGGTCGGCT	369
t0002412	SJC_S018659	786	804	+	TAGGTGGGAGCTGAGTGCC	369
t0002415	SJC_S017331	2031	2060	+	GGTCGTTGGATTGGTGTCGTTGTAGTGGCT	369
t0002420	SJC_S000052	314799	314819	+	AACCCTGTAGACCCGAGTTTG	368	sja-miR-10-3p
t0002426	SJC_S000618	87130	87164	+	GCGACCGTGGTGTAGCGGTTATCATGGCTGCCTTC	366
t0002431	SJC_S004062	31155	31175	+	ATCCTAGATCGTAAGAGTGCT	365
t0002432	SJC_S019087	1248	1268	+	ATGCAATTTTTCTAGGCCGTC	365
t0002434	SJC_S023526	3145	3170	+	ATCACCGTCGTGACTGGGATCGGGGC	364
t0002437	SJC_S018784	1076	1095	+	GTTCGATTCCGGAGAGGGAG	364
t0002438	SJC_S018820	1402	1440	+	GATGGCGCTCGAGCGTTGGACCTATACCGAACCGTTGCT	364
t0002442	SJC_S000470	319319	319337	-	CGGTGAGCTCTCGCTGGCC	363
t0002457	SJC_S020430	1092	1116	+	ACGGACCAGGGGAATCCGACTGTCT	361
t0002460	SJC_S019888	1170	1194	+	CCAAGCGTTGGATTGTTCACCCACT	361
t0002461	SJC_S004085	14453	14472	+	CGAAACCTTCGTAATGGACT	360
t0002465	SJC_S001787	9792	9811	-	TTTAGAATCGCAACGGAGCT	360
t0002467	SJC_S000171	160100	160119	+	TTCACAATTGGTGTCGCTGC	360
t0002470	SJC_S000470	319138	319159	-	GCTGGGTCGGTCGGGCTGGGGC	359
t0002481	SJC_S000023	131401	131427	+	TCACCGTCGTGACTGGGATCGGGGCTT	358
t0002483	SJC_S011913	624	653	+	GAACTGGCACGGACCAGGGGAATCCGACTG	358
t0002486	SJC_S000056	221978	221997	+	CAGTCGGTAGAGCATCAGAC	357
t0002490	SJC_S009745	131	149	+	AAGAAGACCCTGTTGAGCT	357
t0002495	SJC_S000470	319203	319234	-	GCATGTTGGAACAATGTAGGTAAGGGAAGTCG	356
t0002498	SJC_S000476	295876	295907	+	CAGTGCTCTGAATGTCAAAGTGAAGAAATTCA	356
t0002503	SJC_S000470	319318	319351	-	GTTCCGGCGGCGTCCGGTGAGCTCTCGCTGGCCC	355
t0002504	SJC_S000003	1805	1835	-	CGGGCGTGTAGTTTTTGTCAGTGGGGAGGCC	355
t0002505	SJC_S018265	96	133	+	CAACTTTGAGCGGTGGATCACTCGGCTCGTGTGTCGAT	355
t0002509	SJC_S023489	564	589	+	CATCTGAGGGATTAAGACTGAACGCC	354
t0002512	SJC_S020430	1093	1113	+	CGGACCAGGGGAATCCGACTG	354
t0002519	SJC_S004217	14210	14229	+	TTGACAAATCTGAAGGACCT	353
t0002521	SJC_S019888	1171	1192	+	CAAGCGTTGGATTGTTCACCCA	353
t0002522	SJC_S000265	284500	284517	+	ACTGATCGCAGTCGGCCT	352
t0002525	SJC_S022495	792	812	+	GATTGACAGATTGAAAGCTCT	352
t0002531	SJC_S017161	590	620	+	CCCGCGTGGTCTAGCGGTTAGGATTCCTGGC	351
t0002533	SJC_S000001	925810	925830	-	TAAATGCATTTTCTGGCCCGT	351	sja-miR-277
t0002538	SJC_S022495	776	803	+	GCCCGGACACTGTGAGGATTGACAGATT	349
t0002540	SJC_S000055	384665	384684	-	TATTGCACTTACCTTCGCCT	349	sja-miR-3479-3p
t0002542	SJC_S017372	801	830	+	GTTCAAAGCACATTCCGGGATGCGTAGTCT	349
t0002543	SJC_S001723	24155	24174	+	TTGGCTACCCATCGTTCGAC	349
t0002546	SJC_S000470	319204	319234	-	GCATGTTGGAACAATGTAGGTAAGGGAAGTC	348
t0002547	SJC_S023526	3142	3171	+	TTCATCACCGTCGTGACTGGGATCGGGGCT	348
t0002551	SJC_S012110	2408	2436	+	GTTACGATCAGGGCAGTGGTCAGCTCGGC	348
t0002556	SJC_S023916	1054	1074	+	ATTTTTTGTTCGGCATGCACC	346
t0002571	SJC_S017331	2031	2061	+	GGTCGTTGGATTGGTGTCGTTGTAGTGGCTT	344
t0002574	SJC_S000069	242863	242888	+	GTCAGGATGGCCGAGCGGTCCAAGGC	343
t0002575	SJC_S020620	2264	2300	+	CGGCTGTAGTGGAATTGTGTAGTGTGTCGGAGATGGC	343
t0002576	SJC_S018820	1404	1438	+	TGGCGCTCGAGCGTTGGACCTATACCGAACCGTTG	342
t0002579	SJC_S019735	1085	1121	+	GGGATATCCTGTGGCCACGCCTGTCCGAGGGTCGGCT	342
t0002588	SJC_S009581	2193	2213	+	ACTCACCCGGCCCGGACACTG	341
t0002592	SJC_S004123	1316	1336	+	TCGCAAATCGGATATGAGTCT	340
t0002601	SJC_S018784	1079	1103	+	CGATTCCGGAGAGGGAGCCTGAGAA	339
t0002610	SJC_S000010	258661	258681	+	AATCGGAACAGAGACGGGGTG	337
t0002615	SJC_S000470	319432	319464	-	CCCGGAGAAGCCGGCGGGAGCCCCGGGGAGAGT	337
t0002617	SJC_S019087	1247	1267	+	GATGCAATTTTTCTAGGCCGT	336
t0002618	SJC_S023519	562	593	+	GAGATGTCGGCGAGAGTTCTGGGAAGAGTTCT	336
t0002620	SJC_S017161	589	623	+	TCCCGCGTGGTCTAGCGGTTAGGATTCCTGGCTTT	335
t0002622	SJC_S008605	4994	5014	+	ACTCGGACTAGACTAAGTTAC	335
t0002626	SJC_S023489	561	590	+	TACCATCTGAGGGATTAAGACTGAACGCCT	335
t0002629	SJC_S000470	319323	319345	-	GCGGCGTCCGGTGAGCTCTCGCT	335
t0002630	SJC_S000664	24730	24752	+	TGACTAGAAAGTGCACTCACTTC	334	sja-miR-61
t0002633	SJC_S000010	258662	258681	+	ATCGGAACAGAGACGGGGTG	334
t0002637	SJC_S020949	3119	3138	+	AAGAAGACCCTGTTGAGCTT	334
t0002662	SJC_S000003	1804	1839	-	CGCTCGGGCGTGTAGTTTTTGTCAGTGGGGAGGCCT	328
t0002667	SJC_S018820	1402	1439	+	GATGGCGCTCGAGCGTTGGACCTATACCGAACCGTTGC	327
t0002670	SJC_S018764	843	877	+	TGACCTCGGATCAGACGTGATTACCCGCTGAACTT	327
t0002671	SJC_S000056	221978	221998	+	CAGTCGGTAGAGCATCAGACT	327
t0002676	SJC_S018205	2448	2470	+	GCTCGAGCGTTGGACCTATACCG	326
t0002690	SJC_S001775	99414	99434	+	TTTCCATGTATGTCGTGCTCT	324
t0002691	SJC_S018764	842	868	+	CTGACCTCGGATCAGACGTGATTACCC	324
t0002693	SJC_S005165	1531	1550	+	TGCTTAAAATCTCTTGGACT	324
t0002694	SJC_S020430	1093	1111	+	CGGACCAGGGGAATCCGAC	324
t0002695	SJC_S018205	2445	2462	+	GGCGCTCGAGCGTTGGAC	323
t0002699	SJC_S000056	221966	222000	+	GCCCGGTTAGCTCAGTCGGTAGAGCATCAGACTTT	322
t0002716	SJC_S018205	2452	2474	+	GAGCGTTGGACCTATACCGAACC	320
t0002717	SJC_S024916	636	659	+	AGGATTGGCTCTGGGGGCCGAGTC	319
t0002720	SJC_S003721	59	91	+	GCGTCGGTGGTTCAATGGTAGAATGCTCGCCTG	318
t0002721	SJC_S013950	1248	1267	+	TTGTTTACTGTACTGGACCT	318
t0002723	SJC_S023489	566	590	+	TCTGAGGGATTAAGACTGAACGCCT	318
t0002725	SJC_S000358	278059	278079	+	TCACCTCCGGACGTTAGAACT	318
t0002726	SJC_S002283	2757	2776	-	CATTTGGCTGTAGTGAATCC	317
t0002728	SJC_S018317	1319	1340	+	GTGAGAACCTTGAAGGCCGAGG	317
t0002732	SJC_S020949	3125	3152	+	ACCCTGTTGAGCTTGACTCTAGTCCGAC	316
t0002737	SJC_S018205	2444	2464	+	TGGCGCTCGAGCGTTGGACCT	316
t0002745	SJC_S020631	435	455	+	CTCGATTATACTTAGACGCCT	315
t0002759	SJC_S026675	3023	3042	+	TTTAAAATGTCTTGGTCGTC	313
t0002762	SJC_S000470	319319	319343	-	GGCGTCCGGTGAGCTCTCGCTGGCC	312
t0002765	SJC_S019864	707	725	-	CAGAGGCTGTAGCAAGATC	312
t0002766	SJC_S006311	3887	3908	+	TGACCATAAACTGTGCTCCGGA	312
t0002767	SJC_S000470	319204	319230	-	GTTGGAACAATGTAGGTAAGGGAAGTC	312
t0002770	SJC_S018764	884	908	+	ATCACTAAGCGGAGGAAAAGAAACT	311
t0002775	SJC_S000470	319204	319232	-	ATGTTGGAACAATGTAGGTAAGGGAAGTC	311
t0002776	SJC_S023489	557	589	+	AAGCTACCATCTGAGGGATTAAGACTGAACGCC	311
t0002782	SJC_S000470	319143	319160	-	GGCTGGGTCGGTCGGGCT	310
t0002791	SJC_S000470	319206	319231	-	TGTTGGAACAATGTAGGTAAGGGAAG	309
t0002792	SJC_S018205	2447	2464	+	CGCTCGAGCGTTGGACCT	309
t0002793	SJC_S018784	1077	1098	+	TTCGATTCCGGAGAGGGAGCCT	308
t0002807	SJC_S017306	639	659	+	GAGGAAACTCTGGTGGAGGAC	307
t0002818	SJC_S011913	620	654	+	CTCAGAACTGGCACGGACCAGGGGAATCCGACTGT	306
t0002819	SJC_S004085	14452	14471	+	CCGAAACCTTCGTAATGGAC	305
t0002822	SJC_S018764	892	911	+	GCGGAGGAAAAGAAACTAAC	305
t0002835	SJC_S022495	778	803	+	CCGGACACTGTGAGGATTGACAGATT	303
t0002838	SJC_S018764	890	907	+	AAGCGGAGGAAAAGAAAC	302
t0002839	SJC_S002283	2713	2733	+	TTTCCATTGAATATCTCGACT	302
t0002843	SJC_S000470	319317	319346	-	GGCGGCGTCCGGTGAGCTCTCGCTGGCCCT	302
t0002847	SJC_S000470	319207	319232	-	ATGTTGGAACAATGTAGGTAAGGGAA	301
t0002848	SJC_S018205	2443	2463	+	ATGGCGCTCGAGCGTTGGACC	301
t0002853	SJC_S019888	1172	1197	+	AAGCGTTGGATTGTTCACCCACTAAT	301
t0002854	SJC_S017331	2028	2060	+	TGAGGTCGTTGGATTGGTGTCGTTGTAGTGGCT	301
t0002857	SJC_S020430	1091	1116	+	CACGGACCAGGGGAATCCGACTGTCT	300
t0002861	SJC_S017579	1611	1630	+	CGAATTGTCGAAGGAATGCC	299
t0002869	SJC_S019888	1163	1186	+	GAATTCACCAAGCGTTGGATTGTT	298
t0002874	SJC_S019864	707	729	-	CACACAGAGGCTGTAGCAAGATC	297
t0002893	SJC_S001179	11306	11325	+	AGCTAATCTTCTGTAGTACT	295
t0002895	SJC_S022597	1676	1694	+	TGATCCTTCGATGTCGGCT	295
t0002897	SJC_S000470	319432	319460	-	GAGAAGCCGGCGGGAGCCCCGGGGAGAGT	295
t0002902	SJC_S018764	889	908	+	TAAGCGGAGGAAAAGAAACT	294
t0002903	SJC_S020430	1090	1107	+	GCACGGACCAGGGGAATC	294
t0002905	SJC_S000470	319366	319393	-	GTTCGCCCCGAGAGAGGGGCCCGTGCCT	294
t0002910	SJC_S018820	1403	1440	+	ATGGCGCTCGAGCGTTGGACCTATACCGAACCGTTGCT	293
t0002916	SJC_S024916	629	658	+	CGGGAGAAGGATTGGCTCTGGGGGCCGAGT	293
t0002918	SJC_S004062	31432	31451	+	AAATGTCGTTGGCAGTATCC	293
t0002921	SJC_S019888	1168	1192	+	CACCAAGCGTTGGATTGTTCACCCA	292
t0002922	SJC_S000470	319436	319456	-	AGCCGGCGGGAGCCCCGGGGA	292
t0002925	SJC_S022495	762	788	+	GGAAAACTCACCCGGCCCGGACACTGT	292
t0002926	SJC_S022914	686	705	+	AACGAACGAGACTTTAACCT	292
t0002932	SJC_S020430	1092	1114	+	ACGGACCAGGGGAATCCGACTGT	291
t0002936	SJC_S018860	217	244	+	GGCTCGTTGGTCTAGGGGTATGATACTC	291
t0002937	SJC_S020620	2263	2294	+	CCGGCTGTAGTGGAATTGTGTAGTGTGTCGGA	291
t0002953	SJC_S011913	620	656	+	CTCAGAACTGGCACGGACCAGGGGAATCCGACTGTCT	289
t0002955	SJC_S023489	573	590	+	GATTAAGACTGAACGCCT	289
t0002956	SJC_S009581	1033	1056	+	ATTGACGGAAGGGCACCACCAGGA	289
t0002970	SJC_S020145	642	680	+	GTCGGCGACCATACCACGTTGAAAACACCGGTTCTCGTC	287
t0002971	SJC_S009021	14358	14378	+	ATCAGCACTGATGAGACTCCT	287
t0002972	SJC_S023519	564	585	+	GATGTCGGCGAGAGTTCTGGGA	287
t0002980	SJC_S023489	559	589	+	GCTACCATCTGAGGGATTAAGACTGAACGCC	286
t0002984	SJC_S003721	59	88	+	GCGTCGGTGGTTCAATGGTAGAATGCTCGC	286
t0002986	SJC_S022914	686	703	+	AACGAACGAGACTTTAAC	285
t0002989	SJC_S023489	563	590	+	CCATCTGAGGGATTAAGACTGAACGCCT	285
t0002990	SJC_S018265	96	121	+	CAACTTTGAGCGGTGGATCACTCGGC	285
t0002992	SJC_S006705	2505	2525	+	TCGGCACCTGAACTAGTGATT	285
t0002994	SJC_S020326	3044	3073	+	GGCCCGTCCCATGACGTAGACATGCGACCT	284
t0003000	SJC_S023519	563	586	+	AGATGTCGGCGAGAGTTCTGGGAA	284
t0003001	SJC_S000470	319200	319234	-	GCATGTTGGAACAATGTAGGTAAGGGAAGTCGGCA	284
t0003002	SJC_S020867	2563	2596	+	AGCTCTGGGGATTCAGCTGATGAGTATGATTTGT	284
t0003003	SJC_S018595	1788	1807	+	CCGGAACGCTCTTGTCGGCC	284
t0003005	SJC_S020949	3125	3143	+	ACCCTGTTGAGCTTGACTC	284
t0003007	SJC_S018820	1404	1435	+	TGGCGCTCGAGCGTTGGACCTATACCGAACCG	284
t0003011	SJC_S000470	319141	319159	-	GCTGGGTCGGTCGGGCTGG	283
t0003013	SJC_S009745	128	149	+	GGAAAGAAGACCCTGTTGAGCT	283
t0003019	SJC_S018764	844	876	+	GACCTCGGATCAGACGTGATTACCCGCTGAACT	282
t0003021	SJC_S009745	107	132	+	CGGGCTTGGCAGAATTAGCGGGGAAA	282
t0003024	SJC_S018205	2438	2462	+	AATGGATGGCGCTCGAGCGTTGGAC	282
t0003035	SJC_S020461	1351	1385	+	GAAGGTTGAAGCCAGAGGAAACTCTGGTGGAGGAC	281
t0003036	SJC_S020620	801	823	+	GACTGATATCGAGAAGACGACCT	281
t0003039	SJC_S000112	123408	123427	+	CATTCGTAGGTTACTGGTCT	281
t0003042	SJC_S000470	319200	319233	-	CATGTTGGAACAATGTAGGTAAGGGAAGTCGGCA	280
t0003048	SJC_S000199	481027	481044	+	AACTGTAGAATCCAAACT	280
t0003053	SJC_S022914	683	705	+	GATAACGAACGAGACTTTAACCT	280
t0003067	SJC_S020095	1517	1538	+	CGAGATCAGATACGTGTCGGTC	278
t0003068	SJC_S022495	785	810	+	CTGTGAGGATTGACAGATTGAAAGCT	278
t0003070	SJC_S020620	2263	2296	+	CCGGCTGTAGTGGAATTGTGTAGTGTGTCGGAGA	278
t0003072	SJC_S020633	1257	1276	+	TCTGAAAAACAACCTTGGTC	278
t0003073	SJC_S018820	1406	1437	+	GCGCTCGAGCGTTGGACCTATACCGAACCGTT	277
t0003075	SJC_S008771	437	454	+	GCGGTGGATCACTCGGCT	277
t0003077	SJC_S000023	131403	131429	+	ACCGTCGTGACTGGGATCGGGGCTTGC	277
t0003079	SJC_S000102	364276	364298	+	GAAAGACTTGAGTAGTGAGACGC	277	sja-miR-71b-3p
t0003080	SJC_S017331	2027	2061	+	GTGAGGTCGTTGGATTGGTGTCGTTGTAGTGGCTT	276
t0003086	SJC_S017441	1851	1869	+	AATGTAGGTAAGGGAAGTC	276
t0003087	SJC_S018764	845	877	+	ACCTCGGATCAGACGTGATTACCCGCTGAACTT	276
t0003089	SJC_S009581	1032	1056	+	AATTGACGGAAGGGCACCACCAGGA	276
t0003099	SJC_S007779	9072	9091	+	ACTGGCGCTGTGGGATGAAC	274
t0003103	SJC_S023519	563	588	+	AGATGTCGGCGAGAGTTCTGGGAAGA	274
t0003104	SJC_S000267	46322	46341	-	AACCGACTGTTGGCTATCCT	274
t0003113	SJC_S018784	1082	1103	+	TTCCGGAGAGGGAGCCTGAGAA	274
t0003114	SJC_S007779	9077	9096	+	CGCTGTGGGATGAACCAAAC	273
t0003116	SJC_S004990	440	460	+	CACGCTGTTTATTGGAACACT	273
t0003126	SJC_S020949	3121	3138	+	GAAGACCCTGTTGAGCTT	272
t0003127	SJC_S000283	117472	117491	+	CGGATACTCCAGAATTGCCT	272
t0003128	SJC_S020430	1088	1114	+	TGGCACGGACCAGGGGAATCCGACTGT	272
t0003154	SJC_S000470	319202	319231	-	TGTTGGAACAATGTAGGTAAGGGAAGTCGG	268
t0003161	SJC_S019864	2114	2138	-	CCAGGCATATCCGGACAAAGTGTTG	268
t0003165	SJC_S021735	98	118	+	GCCGGAGTAGCTCAGTTGGGA	267
t0003171	SJC_S021895	24	44	+	CTAACTCAGAACTGGCACGGA	267
t0003173	SJC_S022495	790	810	+	AGGATTGACAGATTGAAAGCT	267
t0003175	SJC_S000102	364277	364299	+	AAAGACTTGAGTAGTGAGACGCT	266	sja-miR-71b-3p
t0003183	SJC_S023519	565	586	+	ATGTCGGCGAGAGTTCTGGGAA	266
t0003186	SJC_S022495	785	803	+	CTGTGAGGATTGACAGATT	266
t0003189	SJC_S000470	319439	319460	-	GAGAAGCCGGCGGGAGCCCCGG	265
t0003202	SJC_S018764	842	871	+	CTGACCTCGGATCAGACGTGATTACCCGCT	264
t0003207	SJC_S005440	5375	5394	+	TCGAGGTTGGTTTAGATACG	264
t0003208	SJC_S018595	1787	1808	+	TCCGGAACGCTCTTGTCGGCCC	264
t0003210	SJC_S009890	2726	2747	+	GCAGAATTCACCAAGCGTTGGA	264
t0003214	SJC_S019888	1158	1186	+	AAGCAGAATTCACCAAGCGTTGGATTGTT	264
t0003221	SJC_S011913	615	638	+	GCTAACTCAGAACTGGCACGGACC	263
t0003223	SJC_S018820	1408	1437	+	GCTCGAGCGTTGGACCTATACCGAACCGTT	263
t0003227	SJC_S000358	278059	278078	+	TCACCTCCGGACGTTAGAAC	262
t0003228	SJC_S001711	37009	37032	+	GGGGGTGTAGCTCAGTGGTAGAGC	262
t0003231	SJC_S000056	221972	221997	+	TTAGCTCAGTCGGTAGAGCATCAGAC	261
t0003233	SJC_S017306	639	658	+	GAGGAAACTCTGGTGGAGGA	261
t0003240	SJC_S017331	2035	2062	+	GTTGGATTGGTGTCGTTGTAGTGGCTTT	260
t0003247	SJC_S000476	295870	295895	+	TCTGCCCAGTGCTCTGAATGTCAAAG	260
t0003251	SJC_S019735	1095	1120	+	GTGGCCACGCCTGTCCGAGGGTCGGC	259
t0003252	SJC_S000476	295872	295896	+	TGCCCAGTGCTCTGAATGTCAAAGT	259
t0003256	SJC_S009581	2194	2213	+	CTCACCCGGCCCGGACACTG	259
t0003261	SJC_S000470	319319	319341	-	CGTCCGGTGAGCTCTCGCTGGCC	258
t0003264	SJC_S019888	1169	1187	+	ACCAAGCGTTGGATTGTTC	258
t0003267	SJC_S023526	3142	3174	+	TTCATCACCGTCGTGACTGGGATCGGGGCTTGC	258
t0003271	SJC_S018265	96	122	+	CAACTTTGAGCGGTGGATCACTCGGCT	257
t0003274	SJC_S001711	37009	37026	+	GGGGGTGTAGCTCAGTGG	257
t0003275	SJC_S018820	1409	1440	+	CTCGAGCGTTGGACCTATACCGAACCGTTGCT	257
t0003276	SJC_S001034	19624	19658	+	GCCCGGCTAGCTCAGTCGGTAGAGCATGAGACTCT	257
t0003277	SJC_S017331	2027	2060	+	GTGAGGTCGTTGGATTGGTGTCGTTGTAGTGGCT	257
t0003282	SJC_S018764	842	860	+	CTGACCTCGGATCAGACGT	256
t0003287	SJC_S023526	3143	3175	+	TCATCACCGTCGTGACTGGGATCGGGGCTTGCA	256
t0003304	SJC_S006119	2026	2045	+	TCTTTTCGTTATCTGTGCCT	254
t0003311	SJC_S023519	560	585	+	CGGAGATGTCGGCGAGAGTTCTGGGA	254
t0003313	SJC_S000470	319206	319234	-	GCATGTTGGAACAATGTAGGTAAGGGAAG	254
t0003314	SJC_S000476	295869	295891	+	TTCTGCCCAGTGCTCTGAATGTC	253
t0003315	SJC_S020430	1093	1117	+	CGGACCAGGGGAATCCGACTGTCTA	253
t0003317	SJC_S000470	319206	319232	-	ATGTTGGAACAATGTAGGTAAGGGAAG	253
t0003323	SJC_S000267	46995	47012	+	TGTAGAATACAGATGGAC	253
t0003337	SJC_S007757	7930	7950	+	TTCGAGAACTGTTTGCAACCT	252
t0003340	SJC_S020620	2264	2293	+	CGGCTGTAGTGGAATTGTGTAGTGTGTCGG	251
t0003341	SJC_S000023	131402	131429	+	CACCGTCGTGACTGGGATCGGGGCTTGC	251
t0003342	SJC_S000992	52384	52401	+	TCGGTACGAGATGAAGAT	251
t0003350	SJC_S020892	1900	1920	+	GTGCGACCCGTTCTGAAGACC	251
t0003354	SJC_S020145	690	710	+	AAGTTAAGCAACGTTGGGCCC	251
t0003355	SJC_S019864	2114	2133	-	CATATCCGGACAAAGTGTTG	250
t0003358	SJC_S000470	266882	266901	+	TGTTCTTCACAATTGGTGTC	250
t0003364	SJC_S022495	757	788	+	ACACGGGAAAACTCACCCGGCCCGGACACTGT	250
t0003365	SJC_S002949	5769	5788	+	TCTGAATTAGATATGTACCC	250
t0003370	SJC_S020949	3119	3143	+	AAGAAGACCCTGTTGAGCTTGACTC	249
t0003382	SJC_S018820	1406	1439	+	GCGCTCGAGCGTTGGACCTATACCGAACCGTTGC	248
t0003384	SJC_S023519	563	585	+	AGATGTCGGCGAGAGTTCTGGGA	248
t0003386	SJC_S018764	842	864	+	CTGACCTCGGATCAGACGTGATT	248
t0003387	SJC_S000056	221970	221997	+	GGTTAGCTCAGTCGGTAGAGCATCAGAC	248
t0003390	SJC_S000358	278020	278039	+	TCGAGAATTGTTTGCAACCT	248
t0003391	SJC_S020430	1090	1114	+	GCACGGACCAGGGGAATCCGACTGT	248
t0003393	SJC_S000267	46165	46184	+	TACTTTAGATTTGAATTCCT	247
t0003395	SJC_S018205	2447	2473	+	CGCTCGAGCGTTGGACCTATACCGAAC	247
t0003400	SJC_S020653	1879	1907	+	AAAGTTGCTGCAGTTAAAAAGCTCGTAGT	247
t0003408	SJC_S000110	401806	401832	+	GGCCTCGTGGTGTAGCGGTTATCACTC	247
t0003412	SJC_S000470	319317	319337	-	CGGTGAGCTCTCGCTGGCCCT	246
t0003414	SJC_S011002	619	638	+	TTTTTAAACGGACAGAACCT	246
t0003419	SJC_S023489	570	588	+	AGGGATTAAGACTGAACGC	245
t0003421	SJC_S022914	683	708	+	GATAACGAACGAGACTTTAACCTACT	245
t0003425	SJC_S021895	686	704	+	TCAGTCAGGACAGAAACCT	245
t0003435	SJC_S000470	319320	319344	-	CGGCGTCCGGTGAGCTCTCGCTGGC	244
t0003437	SJC_S017372	47	67	+	ATGTAGGTAAGGGAAGTCGGC	244
t0003451	SJC_S018820	1409	1439	+	CTCGAGCGTTGGACCTATACCGAACCGTTGC	242
t0003452	SJC_S019888	1170	1187	+	CCAAGCGTTGGATTGTTC	242
t0003455	SJC_S000470	319201	319234	-	GCATGTTGGAACAATGTAGGTAAGGGAAGTCGGC	242
t0003459	SJC_S000470	319318	319340	-	GTCCGGTGAGCTCTCGCTGGCCC	241
t0003461	SJC_S020949	3115	3138	+	GGGAAAGAAGACCCTGTTGAGCTT	241
t0003468	SJC_S000171	160097	160117	+	TTCTTCACAATTGGTGTCGCT	241
t0003472	SJC_S024916	632	658	+	GAGAAGGATTGGCTCTGGGGGCCGAGT	240
t0003474	SJC_S023489	562	588	+	ACCATCTGAGGGATTAAGACTGAACGC	240
t0003475	SJC_S000470	319208	319234	-	GCATGTTGGAACAATGTAGGTAAGGGA	240
t0003479	SJC_S019888	1166	1193	+	TTCACCAAGCGTTGGATTGTTCACCCAC	240
t0003480	SJC_S020291	1848	1866	+	GCCATGGAAGTCGGAAACC	240
t0003482	SJC_S000000	386289	386307	+	AAGGATTGGCTCTGGGGGC	240
t0003484	SJC_S004062	31155	31174	+	ATCCTAGATCGTAAGAGTGC	240
t0003488	SJC_S009745	105	131	+	AACGGGCTTGGCAGAATTAGCGGGGAA	239
t0003489	SJC_S022495	777	802	+	CCCGGACACTGTGAGGATTGACAGAT	239
t0003491	SJC_S000470	319138	319160	-	GGCTGGGTCGGTCGGGCTGGGGC	239
t0003492	SJC_S023489	567	589	+	CTGAGGGATTAAGACTGAACGCC	239
t0003499	SJC_S018764	842	863	+	CTGACCTCGGATCAGACGTGAT	238
t0003501	SJC_S020653	2135	2157	+	ATTTGAGTGCTCAAAGCAGGCCT	238
t0003502	SJC_S004031	7481	7503	+	TCACAACCTACTTGATTGAGGGG	238	sja-miR-307
t0003503	SJC_S018659	785	805	+	ATAGGTGGGAGCTGAGTGCCT	238
t0003509	SJC_S009975	8930	8949	-	AGTAGAACTCTTACAGCACT	237
t0003511	SJC_S000110	401806	401837	+	GGCCTCGTGGTGTAGCGGTTATCACTCTGGAC	237
t0003517	SJC_S001637	497	517	+	TTCTTTACAATTGGTGTCGCT	237
t0003518	SJC_S000003	1804	1836	-	TCGGGCGTGTAGTTTTTGTCAGTGGGGAGGCCT	237
t0003523	SJC_S003865	11009	11029	+	TCTGAATCTAAACATGTGCCT	237
t0003527	SJC_S021895	685	704	+	CTCAGTCAGGACAGAAACCT	237
t0003529	SJC_S000470	319319	319348	-	CCGGCGGCGTCCGGTGAGCTCTCGCTGGCC	237
t0003531	SJC_S023519	562	586	+	GAGATGTCGGCGAGAGTTCTGGGAA	236
t0003533	SJC_S000110	398226	398256	+	GGCCTCGTGGTGTAGCGGTTAGCACTCTGGA	236
t0003537	SJC_S012123	2152	2176	+	ACATGTGCGCGAGTCATTGGGCGTT	236
t0003541	SJC_S020430	1097	1114	+	CCAGGGGAATCCGACTGT	236
t0003542	SJC_S020395	925	952	+	TCCGAACTAAGGTGAGATCCTGTTGCCT	236
t0003547	SJC_S020430	1091	1114	+	CACGGACCAGGGGAATCCGACTGT	236
t0003549	SJC_S020430	1089	1107	+	GGCACGGACCAGGGGAATC	235
t0003552	SJC_S018820	1404	1437	+	TGGCGCTCGAGCGTTGGACCTATACCGAACCGTT	235
t0003555	SJC_S023289	22	46	+	TGTTCGGCTAGGCCCATTAGGTCTG	235
t0003560	SJC_S011913	616	638	+	CTAACTCAGAACTGGCACGGACC	234
t0003564	SJC_S001634	27343	27376	+	CCCTTGCGATGACATTAGAACAGGTATCTGAGTC	234
t0003565	SJC_S020701	381	420	+	GTGCGATCGCATGCTGTTGCTTGTTCACGGTCTTGGTTAC	234
t0003566	SJC_S019888	1173	1194	+	AGCGTTGGATTGTTCACCCACT	234
t0003567	SJC_S002283	2808	2829	+	ACGAAACCAGAACTTGACAATT	234
t0003577	SJC_S020430	1093	1112	+	CGGACCAGGGGAATCCGACT	233
t0003581	SJC_S017331	2038	2062	+	GGATTGGTGTCGTTGTAGTGGCTTT	233
t0003582	SJC_S000003	1804	1837	-	CTCGGGCGTGTAGTTTTTGTCAGTGGGGAGGCCT	233
t0003583	SJC_S019087	1240	1276	+	GTTGTCGGATGCAATTTTTCTAGGCCGTCTCTGGCCT	233
t0003591	SJC_S000470	15280	15304	-	GGGACATAATATTTGGACATCGGGC	232
t0003594	SJC_S000470	319140	319160	-	GGCTGGGTCGGTCGGGCTGGG	232
t0003598	SJC_S007779	8173	8203	+	CCGGCATTGCTGCCTTTCTACTATGGCCAAA	231
t0003605	SJC_S023489	562	594	+	ACCATCTGAGGGATTAAGACTGAACGCCTCTAA	231
t0003609	SJC_S023519	565	585	+	ATGTCGGCGAGAGTTCTGGGA	230
t0003616	SJC_S000470	319140	319158	-	CTGGGTCGGTCGGGCTGGG	230
t0003624	SJC_S024916	629	659	+	CGGGAGAAGGATTGGCTCTGGGGGCCGAGTC	230
t0003627	SJC_S009581	1037	1068	+	ACGGAAGGGCACCACCAGGAGTGGAGCCTGCG	230
t0003628	SJC_S024916	629	654	+	CGGGAGAAGGATTGGCTCTGGGGGCC	230
t0003630	SJC_S007779	9072	9093	+	ACTGGCGCTGTGGGATGAACCA	229
t0003631	SJC_S009581	2192	2213	+	AACTCACCCGGCCCGGACACTG	229
t0003634	SJC_S000680	382152	382183	+	TTCTGTGATGACTCTGGATAACTTTACTGATC	229
t0003638	SJC_S009745	131	148	+	AAGAAGACCCTGTTGAGC	229
t0003639	SJC_S020949	3120	3138	+	AGAAGACCCTGTTGAGCTT	229
t0003641	SJC_S004786	937	956	+	TGGCCACGGAATCTTCATCT	229
t0003643	SJC_S019888	1166	1192	+	TTCACCAAGCGTTGGATTGTTCACCCA	229
t0003648	SJC_S020430	1090	1116	+	GCACGGACCAGGGGAATCCGACTGTCT	228
t0003659	SJC_S022495	761	788	+	GGGAAAACTCACCCGGCCCGGACACTGT	228
t0003660	SJC_S011913	619	654	+	ACTCAGAACTGGCACGGACCAGGGGAATCCGACTGT	228
t0003664	SJC_S003721	73	90	+	ATGGTAGAATGCTCGCCT	227
t0003665	SJC_S000470	319207	319229	-	TTGGAACAATGTAGGTAAGGGAA	227
t0003666	SJC_S020095	1518	1538	+	GAGATCAGATACGTGTCGGTC	227
t0003667	SJC_S018205	2446	2474	+	GCGCTCGAGCGTTGGACCTATACCGAACC	227
t0003670	SJC_S019888	1691	1712	+	ACACTGCGAGGCATTGAATCCT	227
t0003672	SJC_S013408	1222	1242	+	AACGGAGCATTAGAATGTACT	227
t0003673	SJC_S004062	31093	31113	+	TGCTGTAGGGATATGATTTCT	227
t0003674	SJC_S019493	75	108	+	TCCTCGATAGTATAGTGGTGAGTATCTCCGCCTG	227
t0003675	SJC_S019888	1157	1186	+	GAAGCAGAATTCACCAAGCGTTGGATTGTT	227
t0003676	SJC_S021895	24	43	+	CTAACTCAGAACTGGCACGG	227
t0003681	SJC_S019735	1091	1120	+	TCCTGTGGCCACGCCTGTCCGAGGGTCGGC	227
t0003689	SJC_S020949	3120	3139	+	AGAAGACCCTGTTGAGCTTG	226
t0003691	SJC_S000271	72193	72212	-	GGCCACAAGAGTTCGAGGAC	226
t0003692	SJC_S000076	199643	199660	-	GGGGGCGTAGCTCAGTGG	226
t0003693	SJC_S000010	258651	258683	+	TGATCCGGTAAATCGGAACAGAGACGGGGTGCC	226
t0003712	SJC_S020395	933	952	+	AAGGTGAGATCCTGTTGCCT	224
t0003713	SJC_S000470	319205	319229	-	TTGGAACAATGTAGGTAAGGGAAGT	224
t0003717	SJC_S020837	1104	1121	+	CACCCGGCCCGGACACTG	224
t0003720	SJC_S000470	319206	319230	-	GTTGGAACAATGTAGGTAAGGGAAG	224
t0003726	SJC_S018205	2448	2471	+	GCTCGAGCGTTGGACCTATACCGA	223
t0003727	SJC_S000254	288019	288037	+	TGAGATCGCGATTAAAGCT	223	sja-bantam
t0003731	SJC_S020620	2264	2305	+	CGGCTGTAGTGGAATTGTGTAGTGTGTCGGAGATGGCGGCTT	223
t0003732	SJC_S018764	842	867	+	CTGACCTCGGATCAGACGTGATTACC	223
t0003736	SJC_S020620	2266	2294	+	GCTGTAGTGGAATTGTGTAGTGTGTCGGA	222
t0003737	SJC_S000271	72193	72212	+	GTCCTCGAACTCTTGTGGCC	222
t0003739	SJC_S000680	381973	381994	+	AACGGTGAAACCGCGAATGGCT	222
t0003742	SJC_S020620	2264	2298	+	CGGCTGTAGTGGAATTGTGTAGTGTGTCGGAGATG	222
t0003744	SJC_S000003	1805	1833	-	GGCGTGTAGTTTTTGTCAGTGGGGAGGCC	222
t0003745	SJC_S003694	5961	5984	-	ATAGTGCTGAGGTGATATCTGAAG	222
t0003750	SJC_S000470	319319	319336	-	GGTGAGCTCTCGCTGGCC	221
t0003753	SJC_S001034	19626	19656	+	CCGGCTAGCTCAGTCGGTAGAGCATGAGACT	221
t0003755	SJC_S020837	1103	1121	+	TCACCCGGCCCGGACACTG	221
t0003757	SJC_S024916	626	647	+	CTTCGGGAGAAGGATTGGCTCT	221
t0003762	SJC_S000166	205034	205053	+	CTAGTATTTGTCTGTAGCCT	221
t0003763	SJC_S018784	1080	1103	+	GATTCCGGAGAGGGAGCCTGAGAA	220
t0003766	SJC_S017306	646	668	+	CTCTGGTGGAGGACCGTAGCGAT	220
t0003767	SJC_S024916	633	650	+	AGAAGGATTGGCTCTGGG	220
t0003771	SJC_S001559	120087	120104	-	ATTGGGCTGTATCTGAGA	220
t0003775	SJC_S021895	20	39	+	ACGGCTAACTCAGAACTGGC	220
t0003777	SJC_S003721	69	90	+	TTCAATGGTAGAATGCTCGCCT	220
t0003779	SJC_S020326	3045	3073	+	GCCCGTCCCATGACGTAGACATGCGACCT	219
t0003781	SJC_S020461	1352	1385	+	AAGGTTGAAGCCAGAGGAAACTCTGGTGGAGGAC	219
t0003783	SJC_S007973	4777	4799	+	ACCTGTATTTTTCTTGTGAGGAC	219
t0003785	SJC_S015891	4034	4052	+	GTCTGGTCGGCTTGTTACT	219
t0003791	SJC_S001517	478	501	+	CGGCTGTTAACCGAAAGGTTGGTG	219
t0003793	SJC_S019735	1085	1120	+	GGGATATCCTGTGGCCACGCCTGTCCGAGGGTCGGC	218
t0003797	SJC_S000470	319208	319231	-	TGTTGGAACAATGTAGGTAAGGGA	218
t0003798	SJC_S022495	756	787	+	AACACGGGAAAACTCACCCGGCCCGGACACTG	218
t0003801	SJC_S018205	2439	2463	+	ATGGATGGCGCTCGAGCGTTGGACC	218
t0003802	SJC_S022597	1676	1699	+	TGATCCTTCGATGTCGGCTCTTCC	218
t0003807	SJC_S000010	258662	258684	+	ATCGGAACAGAGACGGGGTGCCT	217
t0003808	SJC_S024916	635	659	+	AAGGATTGGCTCTGGGGGCCGAGTC	217
t0003818	SJC_S000482	45915	45936	+	TTCGTTGTTGATGAAACTGGAC	217
t0003819	SJC_S018205	2446	2473	+	GCGCTCGAGCGTTGGACCTATACCGAAC	217
t0003826	SJC_S018820	1408	1439	+	GCTCGAGCGTTGGACCTATACCGAACCGTTGC	216
t0003827	SJC_S001246	42397	42425	+	TTACGTGATATAGATTATGAGAGCTGATA	216
t0003829	SJC_S019735	1086	1121	+	GGATATCCTGTGGCCACGCCTGTCCGAGGGTCGGCT	216
t0003830	SJC_S023519	564	588	+	GATGTCGGCGAGAGTTCTGGGAAGA	216
t0003832	SJC_S019087	1248	1267	+	ATGCAATTTTTCTAGGCCGT	216
t0003835	SJC_S000470	319143	319161	-	GGGCTGGGTCGGTCGGGCT	216
t0003839	SJC_S004990	437	456	-	TTCCAATAAACAGCGTGACT	215
t0003843	SJC_S000003	1861	1885	-	ATTGCACCTCGGTGGGTTGAAACTC	215
t0003845	SJC_S011913	611	638	+	GACGGCTAACTCAGAACTGGCACGGACC	215
t0003849	SJC_S000476	295873	295892	+	GCCCAGTGCTCTGAATGTCA	215
t0003851	SJC_S000470	319139	319159	-	GCTGGGTCGGTCGGGCTGGGG	215
t0003858	SJC_S000470	319432	319459	-	AGAAGCCGGCGGGAGCCCCGGGGAGAGT	214
t0003869	SJC_S000003	1806	1831	-	CGTGTAGTTTTTGTCAGTGGGGAGGC	213
t0003873	SJC_S011913	623	655	+	AGAACTGGCACGGACCAGGGGAATCCGACTGTC	213
t0003885	SJC_S018820	1323	1354	+	CAGGACGGTGGCCATGGAAGTCGGAAACCGCT	212
t0003886	SJC_S001634	27344	27376	+	CCTTGCGATGACATTAGAACAGGTATCTGAGTC	212
t0003897	SJC_S000265	284504	284529	+	ATCGCAGTCGGCCTTGTGTGTCGGCG	211
t0003899	SJC_S001034	19630	19656	+	CTAGCTCAGTCGGTAGAGCATGAGACT	211
t0003900	SJC_S017441	1849	1869	+	ACAATGTAGGTAAGGGAAGTC	211
t0003901	SJC_S007959	20986	21005	+	GTAAAACTCATCTTTCACCT	211
t0003902	SJC_S001034	19627	19657	+	CGGCTAGCTCAGTCGGTAGAGCATGAGACTC	211
t0003907	SJC_S001526	9326	9356	-	CGCCGGTAGTGTAGCGGTATCATGCAACCCT	211
t0003910	SJC_S023489	558	590	+	AGCTACCATCTGAGGGATTAAGACTGAACGCCT	211
t0003912	SJC_S001766	18576	18595	+	CGGAATCTTCATCTCGTACC	210
t0003917	SJC_S022914	707	726	+	CTAAATAGTAGACTGGTCCT	210
t0003920	SJC_S009890	2724	2748	+	AAGCAGAATTCACCAAGCGTTGGAT	210
t0003921	SJC_S018265	95	122	+	ACAACTTTGAGCGGTGGATCACTCGGCT	210
t0003922	SJC_S014610	896	916	+	AGTAAACTCGAACACTGCCCT	210
t0003928	SJC_S026401	565	585	+	AGAATAAACGATTGTCTGAGT	209
t0003935	SJC_S000267	46468	46487	-	AAAGAATTGAGAATTGGAAC	209
t0003937	SJC_S018820	1402	1436	+	GATGGCGCTCGAGCGTTGGACCTATACCGAACCGT	209
t0003942	SJC_S023526	3140	3175	+	GTTTCATCACCGTCGTGACTGGGATCGGGGCTTGCA	209
t0003943	SJC_S018595	1787	1807	+	TCCGGAACGCTCTTGTCGGCC	209
t0003954	SJC_S018205	2443	2474	+	ATGGCGCTCGAGCGTTGGACCTATACCGAACC	208
t0003957	SJC_S018265	96	123	+	CAACTTTGAGCGGTGGATCACTCGGCTC	208
t0003963	SJC_S022495	773	803	+	CCGGCCCGGACACTGTGAGGATTGACAGATT	208
t0003964	SJC_S006394	51	70	+	AGCCCAATTGTCAATGACTT	207
t0003965	SJC_S023519	562	588	+	GAGATGTCGGCGAGAGTTCTGGGAAGA	207
t0003967	SJC_S023519	559	585	+	TCGGAGATGTCGGCGAGAGTTCTGGGA	207
t0003972	SJC_S017306	639	657	+	GAGGAAACTCTGGTGGAGG	207
t0003974	SJC_S000003	1804	1843	-	GGTGCGCTCGGGCGTGTAGTTTTTGTCAGTGGGGAGGCCT	207
t0003976	SJC_S018820	1413	1440	+	AGCGTTGGACCTATACCGAACCGTTGCT	207
t0003977	SJC_S000470	319374	319395	-	GGGTTCGCCCCGAGAGAGGGGC	206
t0003981	SJC_S015891	5102	5124	+	CATCTGAGGGATTAAGACTGAAC	206
t0003987	SJC_S000470	319208	319230	-	GTTGGAACAATGTAGGTAAGGGA	206
t0003992	SJC_S010844	2867	2887	+	ACGTAGTATCTCTTTGGCTCT	206
t0003995	SJC_S024916	629	653	+	CGGGAGAAGGATTGGCTCTGGGGGC	206
t0003996	SJC_S002283	2808	2826	+	ACGAAACCAGAACTTGACA	206
t0003998	SJC_S020145	697	729	+	GCAACGTTGGGCCCGGTTAGTACTTGCATGGGT	205
t0004000	SJC_S000171	130286	130305	+	CAGAAAACTCAACGAAACCT	205
t0004003	SJC_S000070	610394	610412	+	TCCATATGCTGTAAGGACT	205
t0004009	SJC_S017372	48	67	+	TGTAGGTAAGGGAAGTCGGC	205
t0004011	SJC_S021895	10	41	+	CTGGCGCGCGACGGCTAACTCAGAACTGGCAC	205
t0004013	SJC_S000470	319202	319229	-	TTGGAACAATGTAGGTAAGGGAAGTCGG	205
t0004016	SJC_S018205	2451	2473	+	CGAGCGTTGGACCTATACCGAAC	204
t0004021	SJC_S000003	1849	1876	-	CGGTGGGTTGAAACTCGCGACGAACCCT	204
t0004022	SJC_S000265	284503	284529	+	GATCGCAGTCGGCCTTGTGTGTCGGCG	204
t0004024	SJC_S023519	565	592	+	ATGTCGGCGAGAGTTCTGGGAAGAGTTC	204
t0004025	SJC_S020430	1087	1117	+	CTGGCACGGACCAGGGGAATCCGACTGTCTA	204
t0004026	SJC_S020291	1839	1866	+	AGGACGGTGGCCATGGAAGTCGGAAACC	204
t0004035	SJC_S017331	564	581	+	CGGAGAGGGAGCCTGAGA	203
t0004044	SJC_S000001	925811	925830	-	TAAATGCATTTTCTGGCCCG	203	sja-miR-277
t0004046	SJC_S007779	9073	9091	+	CTGGCGCTGTGGGATGAAC	203
t0004049	SJC_S000102	364275	364297	+	TGAAAGACTTGAGTAGTGAGACG	203	sja-miR-71b-3p
t0004055	SJC_S019735	1095	1121	+	GTGGCCACGCCTGTCCGAGGGTCGGCT	202
t0004056	SJC_S009975	8926	8946	+	CGAAAGTGCTGTAAGAGTTCT	202
t0004060	SJC_S019087	1239	1276	+	CGTTGTCGGATGCAATTTTTCTAGGCCGTCTCTGGCCT	202
t0004062	SJC_S018820	1408	1435	+	GCTCGAGCGTTGGACCTATACCGAACCG	201
t0004070	SJC_S020145	698	726	+	CAACGTTGGGCCCGGTTAGTACTTGCATG	201
t0004073	SJC_S000470	319436	319455	-	GCCGGCGGGAGCCCCGGGGA	201
t0004076	SJC_S023526	3140	3174	+	GTTTCATCACCGTCGTGACTGGGATCGGGGCTTGC	201
t0004081	SJC_S004313	13097	13117	+	GGGATAACAACGTTGAACACT	201
t0004082	SJC_S018205	2442	2462	+	GATGGCGCTCGAGCGTTGGAC	201
t0004083	SJC_S019888	1171	1193	+	CAAGCGTTGGATTGTTCACCCAC	201
t0004086	SJC_S024539	2860	2880	+	GTCGGAGTGGCCGAGCGGTCT	200
t0004087	SJC_S000054	245577	245597	-	TGAAAGACGATGGTAGTGAGA	200	sja-miR-71a
t0004088	SJC_S022495	779	801	+	CGGACACTGTGAGGATTGACAGA	200
t0004097	SJC_S000681	148359	148379	+	TCTGAATCCATTGTGACCACT	200
t0004100	SJC_S000003	1804	1841	-	TGCGCTCGGGCGTGTAGTTTTTGTCAGTGGGGAGGCCT	200
t0004111	SJC_S000070	610393	610412	+	ATCCATATGCTGTAAGGACT	199
t0004112	SJC_S000470	319202	319232	-	ATGTTGGAACAATGTAGGTAAGGGAAGTCGG	199
t0004124	SJC_S020653	1811	1829	+	CGAGGACCAATTGGAGGGC	198
t0004130	SJC_S000027	600252	600269	-	CCACCGGGTAGACATTCA	198	sja-miR-36-3p
t0004130	SJC_S000027	628959	628976	-	CCACCGGGTAGACATTCA	198	sja-miR-36-3p
t0004132	SJC_S000096	144856	144876	+	CCTTGGACGATAAACTTGGCT	198
t0004133	SJC_S023519	564	586	+	GATGTCGGCGAGAGTTCTGGGAA	198
t0004140	SJC_S018265	99	122	+	CTTTGAGCGGTGGATCACTCGGCT	198
t0004141	SJC_S004394	124	146	+	GAGGTTACTGGACTCTGATCCGG	198
t0004142	SJC_S019087	1247	1265	+	GATGCAATTTTTCTAGGCC	198
t0004143	SJC_S017331	2027	2063	+	GTGAGGTCGTTGGATTGGTGTCGTTGTAGTGGCTTTA	198
t0004145	SJC_S001246	42156	42184	+	TGGCGTGATGACAGACGACCGATGAGTCT	198
t0004146	SJC_S022597	1678	1699	+	ATCCTTCGATGTCGGCTCTTCC	198
t0004148	SJC_S020620	800	823	+	CGACTGATATCGAGAAGACGACCT	197
t0004152	SJC_S023526	557	586	+	CAGCCCCCTGTAACGAAAGGGAATCGGGTT	197
t0004153	SJC_S001517	479	501	+	GGCTGTTAACCGAAAGGTTGGTG	197
t0004154	SJC_S019735	1102	1120	+	CGCCTGTCCGAGGGTCGGC	197
t0004166	SJC_S003656	3811	3829	+	TTGCTGACGATTGAGAACT	197
t0004171	SJC_S022597	434	456	+	TTGAACATCGACATCTTGAACGC	196
t0004178	SJC_S000944	45935	45955	+	TCAATAACTCTTGACGCAACT	196
t0004182	SJC_S004095	2966	2993	+	ATGTCGGCTCTTCCTATCATTGTGAAGC	196
t0004186	SJC_S022495	757	783	+	ACACGGGAAAACTCACCCGGCCCGGAC	196
t0004189	SJC_S000110	398227	398258	+	GCCTCGTGGTGTAGCGGTTAGCACTCTGGACT	196
t0004191	SJC_S000476	295871	295895	+	CTGCCCAGTGCTCTGAATGTCAAAG	195
t0004192	SJC_S001559	120087	120107	-	GTGATTGGGCTGTATCTGAGA	195
t0004197	SJC_S003721	72	90	+	AATGGTAGAATGCTCGCCT	195
t0004198	SJC_S018205	2438	2464	+	AATGGATGGCGCTCGAGCGTTGGACCT	195
t0004199	SJC_S000023	131404	131430	+	CCGTCGTGACTGGGATCGGGGCTTGCA	195
t0004202	SJC_S000045	424859	424878	+	TTGTCGAACCGTAGAATACT	195
t0004207	SJC_S024916	632	659	+	GAGAAGGATTGGCTCTGGGGGCCGAGTC	195
t0004210	SJC_S000470	319319	319342	-	GCGTCCGGTGAGCTCTCGCTGGCC	195
t0004215	SJC_S008846	1601	1621	+	AGACAACTATTGTAGGACGCT	194
t0004218	SJC_S009344	1173	1191	+	TAACAAAGACTTGTGAACT	194
t0004222	SJC_S011913	622	654	+	CAGAACTGGCACGGACCAGGGGAATCCGACTGT	194
t0004223	SJC_S000010	258574	258593	+	AAGTGAGAACCTTGAAGGCC	194
t0004227	SJC_S023289	23	44	+	GTTCGGCTAGGCCCATTAGGTC	193
t0004228	SJC_S018764	845	876	+	ACCTCGGATCAGACGTGATTACCCGCTGAACT	193
t0004239	SJC_S020395	934	952	+	AGGTGAGATCCTGTTGCCT	193
t0004244	SJC_S000171	160098	160117	+	TCTTCACAATTGGTGTCGCT	192
t0004250	SJC_S017331	2035	2061	+	GTTGGATTGGTGTCGTTGTAGTGGCTT	192
t0004255	SJC_S023489	561	589	+	TACCATCTGAGGGATTAAGACTGAACGCC	192
t0004260	SJC_S022495	763	787	+	GAAAACTCACCCGGCCCGGACACTG	191
t0004261	SJC_S000010	258655	258682	+	CCGGTAAATCGGAACAGAGACGGGGTGC	191
t0004273	SJC_S020653	2127	2157	+	TTGAACAAATTTGAGTGCTCAAAGCAGGCCT	190
t0004275	SJC_S001808	9653	9672	+	AATCGTCTCAACGTTGGACC	190
t0004278	SJC_S018205	2429	2462	+	AGCCCTGAAAATGGATGGCGCTCGAGCGTTGGAC	190
t0004280	SJC_S000470	319202	319230	-	GTTGGAACAATGTAGGTAAGGGAAGTCGG	190
t0004285	SJC_S016943	77	117	+	GTCTTATCTCATTTTTTCCAGCTCTGTCTCACGACAGAGTA	190
t0004289	SJC_S000267	46475	46494	-	AGGGCTAAAAGAATTGAGAA	190
t0004297	SJC_S018764	890	911	+	AAGCGGAGGAAAAGAAACTAAC	189
t0004298	SJC_S020145	690	709	+	AAGTTAAGCAACGTTGGGCC	189
t0004303	SJC_S019888	1160	1194	+	GCAGAATTCACCAAGCGTTGGATTGTTCACCCACT	189
t0004305	SJC_S000470	319204	319229	-	TTGGAACAATGTAGGTAAGGGAAGTC	189
t0004308	SJC_S007779	9072	9092	+	ACTGGCGCTGTGGGATGAACC	189
t0004315	SJC_S000470	319320	319345	-	GCGGCGTCCGGTGAGCTCTCGCTGGC	188
t0004318	SJC_S020145	689	710	+	GAAGTTAAGCAACGTTGGGCCC	188
t0004320	SJC_S000033	701399	701418	+	TTCACAATTGGTGTCGCTGT	188
t0004324	SJC_S009581	1035	1056	+	TGACGGAAGGGCACCACCAGGA	188
t0004325	SJC_S019580	1111	1136	+	ATCCGGTAAAGCGAATGATTAGAGGC	188
t0004326	SJC_S017441	1848	1869	+	AACAATGTAGGTAAGGGAAGTC	188
t0004327	SJC_S018820	1402	1437	+	GATGGCGCTCGAGCGTTGGACCTATACCGAACCGTT	188
t0004330	SJC_S018317	1317	1339	+	AAGTGAGAACCTTGAAGGCCGAG	187
t0004335	SJC_S000000	386289	386306	+	AAGGATTGGCTCTGGGGG	187
t0004337	SJC_S000010	258662	258680	+	ATCGGAACAGAGACGGGGT	187
t0004339	SJC_S020620	803	823	+	CTGATATCGAGAAGACGACCT	187
t0004340	SJC_S020620	2264	2299	+	CGGCTGTAGTGGAATTGTGTAGTGTGTCGGAGATGG	187
t0004346	SJC_S020486	233	252	+	AGAAAACCGCTGTAAAACAC	187
t0004353	SJC_S000017	216698	216718	+	GTCCGCGAGACGAAAGTCACT	186
t0004359	SJC_S000470	319433	319460	-	GAGAAGCCGGCGGGAGCCCCGGGGAGAG	186
t0004366	SJC_S000470	319138	319158	-	CTGGGTCGGTCGGGCTGGGGC	185
t0004372	SJC_S022597	1681	1699	+	CTTCGATGTCGGCTCTTCC	185
t0004373	SJC_S000265	284514	284540	+	GCCTTGTGTGTCGGCGACGGATCTTTC	185
t0004374	SJC_S022495	774	801	+	CGGCCCGGACACTGTGAGGATTGACAGA	185
t0004378	SJC_S018820	1404	1440	+	TGGCGCTCGAGCGTTGGACCTATACCGAACCGTTGCT	185
t0004385	SJC_S024318	798	816	+	AAAATTACCCACTCCCAGC	184
t0004392	SJC_S002772	75	95	+	CCGGAATATAGTAGCACCTCT	184
t0004395	SJC_S018317	1319	1354	+	GTGAGAACCTTGAAGGCCGAGGTGGAGAAGGGTTCC	184
t0004401	SJC_S017331	2028	2062	+	TGAGGTCGTTGGATTGGTGTCGTTGTAGTGGCTTT	184
t0004402	SJC_S000096	144857	144876	+	CTTGGACGATAAACTTGGCT	184
t0004414	SJC_S023526	3142	3172	+	TTCATCACCGTCGTGACTGGGATCGGGGCTT	183
t0004417	SJC_S017372	43	67	+	AACAATGTAGGTAAGGGAAGTCGGC	183
t0004418	SJC_S011913	633	660	+	CGGACCAGGGGAATCCGACTGTCTAATT	183
t0004420	SJC_S018820	1407	1435	+	CGCTCGAGCGTTGGACCTATACCGAACCG	183
t0004430	SJC_S000119	432013	432032	+	TCTCGTACTAGTAGATGCCT	183
t0004435	SJC_S004062	31061	31081	+	TGCTCGCGTAGTCGGACGCCT	182
t0004439	SJC_S000069	242925	242947	+	GTTCGAATCCCACTCCTGACACC	182
t0004445	SJC_S007779	9074	9092	+	TGGCGCTGTGGGATGAACC	182
t0004449	SJC_S016672	1039	1063	+	TTTGGGACTCGGAAGTAGGAATGTA	182
t0004460	SJC_S000014	209045	209064	+	TTCTTAAGACTGATTGTACT	182
t0004465	SJC_S026207	3749	3773	-	CCGGCGATAGCTCAGTTGGTAGAGC	182
t0004467	SJC_S000470	319432	319457	-	AAGCCGGCGGGAGCCCCGGGGAGAGT	181
t0004468	SJC_S000286	45557	45576	+	TACAAGTGTGATTTACGACT	181
t0004472	SJC_S019888	1172	1196	+	AAGCGTTGGATTGTTCACCCACTAA	181
t0004479	SJC_S022597	422	452	+	CTGCATACTGCTTTGAACATCGACATCTTGA	181
t0004482	SJC_S019888	1160	1187	+	GCAGAATTCACCAAGCGTTGGATTGTTC	181
t0004488	SJC_S022495	776	804	+	GCCCGGACACTGTGAGGATTGACAGATTG	181
t0004489	SJC_S020291	1848	1867	+	GCCATGGAAGTCGGAAACCG	180
t0004490	SJC_S020312	1331	1350	+	CGGAGATGTCGGCGAGAGTT	180
t0004495	SJC_S018265	98	133	+	ACTTTGAGCGGTGGATCACTCGGCTCGTGTGTCGAT	180
t0004500	SJC_S020898	1067	1086	+	TTTTGTCGAGTTATGTTACT	180
t0004502	SJC_S001296	180090	180110	-	TACAGATTCCGACATAACTCT	180
t0004503	SJC_S000217	21170	21189	+	CAGAGAATGATGTTGGTAAC	180
t0004508	SJC_S017331	2038	2061	+	GGATTGGTGTCGTTGTAGTGGCTT	180
t0004509	SJC_S022495	762	787	+	GGAAAACTCACCCGGCCCGGACACTG	180
t0004511	SJC_S020760	916	939	+	TTGAGACCCGAAAGATGGTGAACT	180
t0004512	SJC_S000010	258663	258680	+	TCGGAACAGAGACGGGGT	180
t0004519	SJC_S020291	1847	1865	+	GGCCATGGAAGTCGGAAAC	179
t0004522	SJC_S002283	2714	2733	+	TTCCATTGAATATCTCGACT	179
t0004530	SJC_S002283	6892	6911	-	CAAATAACGAACCACTTCCT	179
t0004533	SJC_S011913	622	655	+	CAGAACTGGCACGGACCAGGGGAATCCGACTGTC	179
t0004534	SJC_S000470	319317	319349	-	TCCGGCGGCGTCCGGTGAGCTCTCGCTGGCCCT	178
t0004537	SJC_S020949	3114	3143	+	GGGGAAAGAAGACCCTGTTGAGCTTGACTC	178
t0004538	SJC_S000271	72199	72218	-	TTCCGTGGCCACAAGAGTTC	178
t0004539	SJC_S020145	689	709	+	GAAGTTAAGCAACGTTGGGCC	178
t0004544	SJC_S020145	698	727	+	CAACGTTGGGCCCGGTTAGTACTTGCATGG	178
t0004545	SJC_S017331	2030	2060	+	AGGTCGTTGGATTGGTGTCGTTGTAGTGGCT	178
t0004550	SJC_S019735	1087	1120	+	GATATCCTGTGGCCACGCCTGTCCGAGGGTCGGC	178
t0004554	SJC_S018820	1407	1437	+	CGCTCGAGCGTTGGACCTATACCGAACCGTT	177
t0004555	SJC_S000358	278041	278061	-	TGATTATAAGATCTGGAAACT	177
t0004557	SJC_S019875	1193	1226	+	AATACAGACCGTGAAAGCGTGGCCTATCGATCCT	177
t0004558	SJC_S003721	64	90	+	GGTGGTTCAATGGTAGAATGCTCGCCT	177
t0004562	SJC_S001133	92025	92044	+	ACTGGCCTGTGCTGAGCGGC	177
t0004565	SJC_S012110	2408	2433	+	GTTACGATCAGGGCAGTGGTCAGCTC	176
t0004569	SJC_S023519	630	656	+	CGGCTTGTCCGGAGATAGGGGGCTAGC	176
t0004570	SJC_S004062	31784	31803	+	AACCTTAATACTCGAACGCC	176
t0004571	SJC_S012123	2157	2176	+	TGCGCGAGTCATTGGGCGTT	176
t0004573	SJC_S022495	779	798	+	CGGACACTGTGAGGATTGAC	176
t0004579	SJC_S005165	1530	1550	+	TTGCTTAAAATCTCTTGGACT	176
t0004582	SJC_S000076	199642	199660	-	GGGGGCGTAGCTCAGTGGT	176
t0004591	SJC_S000267	46468	46485	-	AGAATTGAGAATTGGAAC	175
t0004594	SJC_S000110	398250	398280	+	CTCTGGACTCTGAATCCAGCGACCCGAGTTC	175
t0004596	SJC_S000358	275431	275450	-	TTGCCTATCCATGAACTGCC	175
t0004600	SJC_S000167	59169	59188	+	TCACAATTGGTGTCGCTGCC	175
t0004603	SJC_S018595	1790	1807	+	GGAACGCTCTTGTCGGCC	175
t0004605	SJC_S019493	75	106	+	TCCTCGATAGTATAGTGGTGAGTATCTCCGCC	175
t0004607	SJC_S000271	72200	72219	-	ATTCCGTGGCCACAAGAGTT	174
t0004609	SJC_S022597	1679	1696	+	TCCTTCGATGTCGGCTCT	174
t0004610	SJC_S000352	175901	175920	+	AAGAGAGGCTGTATTGAACC	174
t0004613	SJC_S005828	7645	7665	+	TGTGTCACTTCCTTCTGAACT	174
t0004616	SJC_S004062	3959	3979	+	CGAGGTAGAAACAAGAGCACT	174
t0004618	SJC_S000470	319318	319341	-	CGTCCGGTGAGCTCTCGCTGGCCC	174
t0004620	SJC_S019580	1114	1136	+	CGGTAAAGCGAATGATTAGAGGC	174
t0004621	SJC_S011913	623	653	+	AGAACTGGCACGGACCAGGGGAATCCGACTG	174
t0004625	SJC_S000010	258653	258683	+	ATCCGGTAAATCGGAACAGAGACGGGGTGCC	174
t0004626	SJC_S024916	633	653	+	AGAAGGATTGGCTCTGGGGGC	174
t0004642	SJC_S022495	774	802	+	CGGCCCGGACACTGTGAGGATTGACAGAT	173
t0004644	SJC_S020620	2263	2303	+	CCGGCTGTAGTGGAATTGTGTAGTGTGTCGGAGATGGCGGC	173
t0004646	SJC_S020140	1064	1081	+	AAACTGGTTGATCCTGCC	173
t0004653	SJC_S000470	319142	319159	-	GCTGGGTCGGTCGGGCTG	173
t0004654	SJC_S000265	284510	284537	+	GTCGGCCTTGTGTGTCGGCGACGGATCT	173
t0004657	SJC_S024916	631	659	+	GGAGAAGGATTGGCTCTGGGGGCCGAGTC	172
t0004658	SJC_S022754	525	559	+	AGTTGGGGGCTGGTTTCTTCTCTGCTTTGTGTTCC	172
t0004661	SJC_S024916	626	648	+	CTTCGGGAGAAGGATTGGCTCTG	172
t0004663	SJC_S000265	284503	284534	+	GATCGCAGTCGGCCTTGTGTGTCGGCGACGGA	172
t0004665	SJC_S000315	271017	271045	+	GCCTCCATAGCTCAGTGGTCAGAGCACTG	172
t0004666	SJC_S023526	3145	3178	+	ATCACCGTCGTGACTGGGATCGGGGCTTGCAATT	172
t0004670	SJC_S008605	4992	5014	+	CAACTCGGACTAGACTAAGTTAC	172
t0004678	SJC_S000003	1804	1838	-	GCTCGGGCGTGTAGTTTTTGTCAGTGGGGAGGCCT	171
t0004685	SJC_S011913	621	655	+	TCAGAACTGGCACGGACCAGGGGAATCCGACTGTC	171
t0004687	SJC_S007779	9069	9092	+	AGAACTGGCGCTGTGGGATGAACC	171
t0004692	SJC_S023824	1163	1193	+	GTTTGTGATGACTTATTTTTCGTCTCTGATA	171
t0004705	SJC_S000267	46814	46834	+	AGAGCTGACTGTGAAACTTCT	170
t0004719	SJC_S017331	2030	2061	+	AGGTCGTTGGATTGGTGTCGTTGTAGTGGCTT	170
t0004720	SJC_S001697	101666	101686	+	ATTCCGAACTGCAGAAACACT	170
t0004721	SJC_S001034	19636	19655	+	CAGTCGGTAGAGCATGAGAC	170
t0004722	SJC_S022708	1471	1502	+	GAGGGTCGCTGTGGCTAGCGGGAAGCCTCAGG	170
t0004723	SJC_S018253	2243	2266	+	GTTCCCTCCGAAGTTTCCCTCAGG	170
t0004730	SJC_S018820	1411	1439	+	CGAGCGTTGGACCTATACCGAACCGTTGC	169
t0004732	SJC_S000106	269846	269865	+	AAGAGAAAGTAGTATTCGCT	169
t0004736	SJC_S018205	2429	2463	+	AGCCCTGAAAATGGATGGCGCTCGAGCGTTGGACC	169
t0004737	SJC_S000476	295869	295895	+	TTCTGCCCAGTGCTCTGAATGTCAAAG	169
t0004738	SJC_S000003	1851	1885	-	ATTGCACCTCGGTGGGTTGAAACTCGCGACGAACC	169
t0004743	SJC_S023519	563	587	+	AGATGTCGGCGAGAGTTCTGGGAAG	169
t0004748	SJC_S018820	1403	1436	+	ATGGCGCTCGAGCGTTGGACCTATACCGAACCGT	168
t0004754	SJC_S020395	926	952	+	CCGAACTAAGGTGAGATCCTGTTGCCT	168
t0004755	SJC_S023489	560	590	+	CTACCATCTGAGGGATTAAGACTGAACGCCT	168
t0004760	SJC_S000406	208430	208450	-	TGAAGAACTGTAACGGTAACT	168
t0004761	SJC_S008605	4995	5014	+	CTCGGACTAGACTAAGTTAC	168
t0004769	SJC_S020145	724	746	+	ATGGGTGACCGGCTGGGAATACC	167
t0004770	SJC_S017306	646	669	+	CTCTGGTGGAGGACCGTAGCGATT	167
t0004772	SJC_S007779	9077	9098	+	CGCTGTGGGATGAACCAAACGT	167
t0004779	SJC_S005877	3368	3385	+	CGCCTGAAAATTCTTGCA	167
t0004783	SJC_S001559	120087	120106	-	TGATTGGGCTGTATCTGAGA	167
t0004788	SJC_S020430	1087	1111	+	CTGGCACGGACCAGGGGAATCCGAC	167
t0004792	SJC_S019087	1237	1276	+	ATCGTTGTCGGATGCAATTTTTCTAGGCCGTCTCTGGCCT	167
t0004795	SJC_S000663	97082	97102	-	ATCGGCACCTGAACTAGTGAA	166
t0004796	SJC_S004062	31335	31354	+	AAAAGGCGTCTTTTGATCGC	166
t0004799	SJC_S005165	1530	1549	+	TTGCTTAAAATCTCTTGGAC	166
t0004801	SJC_S019888	1155	1187	+	GTGAAGCAGAATTCACCAAGCGTTGGATTGTTC	166
t0004803	SJC_S019640	311	341	+	GTGTTAGAGGTGAAATTCTGGGATCGCCGCC	166
t0004804	SJC_S000023	131404	131427	+	CCGTCGTGACTGGGATCGGGGCTT	166
t0004810	SJC_S006311	3888	3909	+	GACCATAAACTGTGCTCCGGAT	166
t0004811	SJC_S000076	199629	199660	-	GGGGGCGTAGCTCAGTGGTAGAGCGCTCGCTT	166
t0004812	SJC_S004088	10536	10555	+	TATGAACTTAAAGGATGACT	166
t0004815	SJC_S004085	14041	14061	-	CACCTGGGGCTGTTTTTGACT	166
t0004816	SJC_S024916	636	658	+	AGGATTGGCTCTGGGGGCCGAGT	166
t0004817	SJC_S018205	2445	2465	+	GGCGCTCGAGCGTTGGACCTA	166
t0004821	SJC_S010176	7009	7028	+	CTTACCCAATTGTTGTTCTT	165
t0004823	SJC_S000803	3153	3172	+	CACCAACGGTATCTGTAGAC	165
t0004827	SJC_S000836	473720	473740	-	TCTTGAGATTTGTTTAGAACT	165
t0004830	SJC_S020949	3126	3152	+	CCCTGTTGAGCTTGACTCTAGTCCGAC	165
t0004833	SJC_S000010	258664	258683	+	CGGAACAGAGACGGGGTGCC	165
t0004835	SJC_S018265	97	115	+	AACTTTGAGCGGTGGATCA	165
t0004839	SJC_S023519	562	585	+	GAGATGTCGGCGAGAGTTCTGGGA	165
t0004840	SJC_S000470	319326	319344	-	CGGCGTCCGGTGAGCTCTC	165
t0004841	SJC_S022597	1679	1699	+	TCCTTCGATGTCGGCTCTTCC	165
t0004844	SJC_S020653	2126	2145	+	TTTGAACAAATTTGAGTGCT	165
t0004845	SJC_S022597	436	458	+	GAACATCGACATCTTGAACGCAT	165
t0004846	SJC_S000063	50792	50811	+	TCTCCGCACGGATTCGGACC	165
t0004847	SJC_S027797	5906	5927	+	CGAGAGACTCGATAGAACATTT	165
t0004848	SJC_S000476	295871	295891	+	CTGCCCAGTGCTCTGAATGTC	165
t0004850	SJC_S000265	284514	284541	+	GCCTTGTGTGTCGGCGACGGATCTTTCA	164
t0004856	SJC_S000470	319317	319351	-	GTTCCGGCGGCGTCCGGTGAGCTCTCGCTGGCCCT	164
t0004858	SJC_S009581	1036	1056	+	GACGGAAGGGCACCACCAGGA	164
t0004866	SJC_S000836	474414	474433	-	TATACGAATGATGAGACTCT	164
t0004867	SJC_S023489	565	591	+	ATCTGAGGGATTAAGACTGAACGCCTC	164
t0004869	SJC_S023526	3138	3175	+	CTGTTTCATCACCGTCGTGACTGGGATCGGGGCTTGCA	164
t0004872	SJC_S006587	1498	1531	+	GTCGGCGACCATACCACGTTGAAAACACCGGTTC	164
t0004874	SJC_S017161	589	622	+	TCCCGCGTGGTCTAGCGGTTAGGATTCCTGGCTT	164
t0004878	SJC_S020430	1094	1113	+	GGACCAGGGGAATCCGACTG	163
t0004879	SJC_S018820	1401	1439	+	GGATGGCGCTCGAGCGTTGGACCTATACCGAACCGTTGC	163
t0004880	SJC_S002283	2824	2843	+	ACAATTCCAGAACGTTGAAC	163
t0004882	SJC_S022754	524	550	+	CAGTTGGGGGCTGGTTTCTTCTCTGCT	163
t0004883	SJC_S016672	1038	1063	+	TTTTGGGACTCGGAAGTAGGAATGTA	163
t0004886	SJC_S018265	97	120	+	AACTTTGAGCGGTGGATCACTCGG	163
t0004893	SJC_S018317	1318	1354	+	AGTGAGAACCTTGAAGGCCGAGGTGGAGAAGGGTTCC	163
t0004896	SJC_S005152	1744	1763	+	TCAGCGAAACGCATTGGACT	163
t0004899	SJC_S007779	9077	9099	+	CGCTGTGGGATGAACCAAACGTT	162
t0004900	SJC_S018265	97	119	+	AACTTTGAGCGGTGGATCACTCG	162
t0004902	SJC_S018595	1781	1807	+	GTGGTGTCCGGAACGCTCTTGTCGGCC	162
t0004906	SJC_S002644	15890	15909	+	TTTCTAGGTCTGTTTGCACT	162
t0004918	SJC_S018265	95	125	+	ACAACTTTGAGCGGTGGATCACTCGGCTCGT	161
t0004927	SJC_S000052	314799	314821	+	AACCCTGTAGACCCGAGTTTGGA	161	sja-miR-10-3p
t0004928	SJC_S020620	2264	2302	+	CGGCTGTAGTGGAATTGTGTAGTGTGTCGGAGATGGCGG	161
t0004936	SJC_S024916	628	653	+	TCGGGAGAAGGATTGGCTCTGGGGGC	161
t0004938	SJC_S000470	319317	319347	-	CGGCGGCGTCCGGTGAGCTCTCGCTGGCCCT	161
t0004939	SJC_S018820	1403	1437	+	ATGGCGCTCGAGCGTTGGACCTATACCGAACCGTT	161
t0004943	SJC_S004085	14381	14402	-	TACGTCAGCTGTGAATTCTTTT	161
t0004949	SJC_S000470	319318	319342	-	GCGTCCGGTGAGCTCTCGCTGGCCC	160
t0004951	SJC_S016861	14	32	+	ACAGGCCGAGATCAGATAC	160
t0004952	SJC_S020461	1355	1387	+	GTTGAAGCCAGAGGAAACTCTGGTGGAGGACCG	160
t0004956	SJC_S000476	295876	295895	+	CAGTGCTCTGAATGTCAAAG	160
t0004958	SJC_S000470	319436	319460	-	GAGAAGCCGGCGGGAGCCCCGGGGA	160
t0004965	SJC_S018764	839	877	+	ACCCTGACCTCGGATCAGACGTGATTACCCGCTGAACTT	160
t0004970	SJC_S000794	70443	70462	+	ATCGTCTCAACGTTGGACCC	160
t0004972	SJC_S022495	772	803	+	CCCGGCCCGGACACTGTGAGGATTGACAGATT	160
t0004981	SJC_S017441	1850	1869	+	CAATGTAGGTAAGGGAAGTC	159
t0004984	SJC_S000003	1849	1877	-	TCGGTGGGTTGAAACTCGCGACGAACCCT	159
t0004987	SJC_S020620	802	823	+	ACTGATATCGAGAAGACGACCT	159
t0004988	SJC_S019087	1244	1276	+	TCGGATGCAATTTTTCTAGGCCGTCTCTGGCCT	159
t0004990	SJC_S000476	295873	295896	+	GCCCAGTGCTCTGAATGTCAAAGT	159
t0004996	SJC_S007779	8174	8202	+	CGGCATTGCTGCCTTTCTACTATGGCCAA	158
t0005009	SJC_S015891	5107	5124	+	GAGGGATTAAGACTGAAC	158
t0005010	SJC_S006587	1498	1519	+	GTCGGCGACCATACCACGTTGA	158
t0005011	SJC_S018595	1789	1807	+	CGGAACGCTCTTGTCGGCC	158
t0005014	SJC_S000003	1806	1835	-	CGGGCGTGTAGTTTTTGTCAGTGGGGAGGC	158
t0005025	SJC_S019888	1155	1186	+	GTGAAGCAGAATTCACCAAGCGTTGGATTGTT	157
t0005027	SJC_S022708	1463	1486	+	ACGAGTAGGAGGGTCGCTGTGGCT	157
t0005033	SJC_S018764	841	871	+	CCTGACCTCGGATCAGACGTGATTACCCGCT	157
t0005038	SJC_S022597	1678	1696	+	ATCCTTCGATGTCGGCTCT	157
t0005042	SJC_S002283	1858	1877	-	GATTACAAGAATGTTGGGCT	157
t0005047	SJC_S020395	922	952	+	CAGTCCGAACTAAGGTGAGATCCTGTTGCCT	156
t0005051	SJC_S000010	258658	258683	+	GTAAATCGGAACAGAGACGGGGTGCC	156
t0005059	SJC_S001400	25678	25698	+	AGGAGAACGAAGAACTGAATT	156
t0005060	SJC_S020949	3119	3139	+	AAGAAGACCCTGTTGAGCTTG	156
t0005062	SJC_S000047	19892	19912	-	AGGACAGAGCGAACTGCTGCT	156
t0005065	SJC_S020326	3051	3073	+	CCCATGACGTAGACATGCGACCT	156
t0005066	SJC_S017331	2033	2061	+	TCGTTGGATTGGTGTCGTTGTAGTGGCTT	156
t0005068	SJC_S000682	6885	6902	+	ATAAGACTTGGTAAAACT	156
t0005080	SJC_S000470	319207	319236	-	TGGCATGTTGGAACAATGTAGGTAAGGGAA	156
t0005082	SJC_S020430	1088	1111	+	TGGCACGGACCAGGGGAATCCGAC	155
t0005083	SJC_S000070	610394	610413	+	TCCATATGCTGTAAGGACTT	155
t0005085	SJC_S018820	1403	1438	+	ATGGCGCTCGAGCGTTGGACCTATACCGAACCGTTG	155
t0005087	SJC_S000056	221975	221997	+	GCTCAGTCGGTAGAGCATCAGAC	155
t0005092	SJC_S004085	14812	14832	+	TTGACGTTAGGAAACAGTACT	155
t0005093	SJC_S018595	1788	1808	+	CCGGAACGCTCTTGTCGGCCC	155
t0005096	SJC_S005187	1410	1430	+	AATCGTCTCAACGTTGGACCT	155
t0005097	SJC_S022597	1676	1700	+	TGATCCTTCGATGTCGGCTCTTCCT	155
t0005098	SJC_S000476	295872	295892	+	TGCCCAGTGCTCTGAATGTCA	155
t0005100	SJC_S019664	1021	1056	+	ACGGTGCGCATTGTGGTGAGGTTACTGGACTCTGAT	155
t0005102	SJC_S002283	2808	2828	+	ACGAAACCAGAACTTGACAAT	154
t0005121	SJC_S020760	906	939	+	AGCGTACACGTTGAGACCCGAAAGATGGTGAACT	154
t0005124	SJC_S020949	3125	3155	+	ACCCTGTTGAGCTTGACTCTAGTCCGACTTT	154
t0005127	SJC_S000470	319207	319235	-	GGCATGTTGGAACAATGTAGGTAAGGGAA	154
t0005128	SJC_S000470	319437	319456	-	AGCCGGCGGGAGCCCCGGGG	154
t0005129	SJC_S020701	376	418	+	GGGTAGTGCGATCGCATGCTGTTGCTTGTTCACGGTCTTGGTT	154
t0005135	SJC_S018265	97	134	+	AACTTTGAGCGGTGGATCACTCGGCTCGTGTGTCGATG	154
t0005137	SJC_S000628	127007	127026	+	CAGCCCAATTGTCAATGACT	154
t0005143	SJC_S003694	5961	5985	-	GATAGTGCTGAGGTGATATCTGAAG	154
t0005146	SJC_S000003	1804	1844	-	GGGTGCGCTCGGGCGTGTAGTTTTTGTCAGTGGGGAGGCCT	154
t0005158	SJC_S022495	762	783	+	GGAAAACTCACCCGGCCCGGAC	153
t0005159	SJC_S001286	5052	5071	+	ACTGGACAACGTTTCTGACT	153
t0005163	SJC_S012123	2156	2176	+	GTGCGCGAGTCATTGGGCGTT	153
t0005167	SJC_S024916	633	652	+	AGAAGGATTGGCTCTGGGGG	153
t0005170	SJC_S007779	9077	9104	+	CGCTGTGGGATGAACCAAACGTTCGGTT	153
t0005174	SJC_S022495	761	783	+	GGGAAAACTCACCCGGCCCGGAC	153
t0005177	SJC_S023526	3145	3167	+	ATCACCGTCGTGACTGGGATCGG	152
t0005178	SJC_S000567	125074	125093	+	TTACTGACTTAGAATATGCC	152
t0005180	SJC_S019864	722	742	+	TCTGTGTGTGTTTGTGTTTTC	152
t0005181	SJC_S022495	789	812	+	GAGGATTGACAGATTGAAAGCTCT	152
t0005189	SJC_S022914	686	708	+	AACGAACGAGACTTTAACCTACT	152
t0005193	SJC_S018764	885	908	+	TCACTAAGCGGAGGAAAAGAAACT	152
t0005194	SJC_S007779	9072	9096	+	ACTGGCGCTGTGGGATGAACCAAAC	152
t0005197	SJC_S001029	25414	25435	+	GATTGCACTGCTCATAGCCTTC	152
t0005200	SJC_S001867	27689	27708	-	TTGTCAACCGGTAATCTGTC	152
t0005201	SJC_S020949	3114	3138	+	GGGGAAAGAAGACCCTGTTGAGCTT	152
t0005205	SJC_S000834	79595	79614	+	AAGCGACTGTTTAGGCACCC	152
t0005211	SJC_S022914	735	755	+	GTTCAGGGCGCGGCTTCTACT	151
t0005213	SJC_S017331	2043	2062	+	GGTGTCGTTGTAGTGGCTTT	151
t0005216	SJC_S018764	843	876	+	TGACCTCGGATCAGACGTGATTACCCGCTGAACT	151
t0005217	SJC_S000267	46322	46342	-	AAACCGACTGTTGGCTATCCT	151
t0005219	SJC_S019888	1694	1712	+	CTGCGAGGCATTGAATCCT	151
t0005222	SJC_S018784	1081	1104	+	ATTCCGGAGAGGGAGCCTGAGAAA	151
t0005228	SJC_S004123	1316	1335	+	TCGCAAATCGGATATGAGTC	151
t0005231	SJC_S024539	2860	2879	+	GTCGGAGTGGCCGAGCGGTC	151
t0005232	SJC_S020145	690	723	+	AAGTTAAGCAACGTTGGGCCCGGTTAGTACTTGC	151
t0005233	SJC_S004062	47653	47675	+	CGCCTCTAAGTCTGAATCCCGTC	151
t0005239	SJC_S020430	1088	1113	+	TGGCACGGACCAGGGGAATCCGACTG	151
t0005241	SJC_S022495	784	812	+	ACTGTGAGGATTGACAGATTGAAAGCTCT	151
t0005248	SJC_S001034	19630	19655	+	CTAGCTCAGTCGGTAGAGCATGAGAC	150
t0005249	SJC_S017331	564	582	+	CGGAGAGGGAGCCTGAGAA	150
t0005257	SJC_S018820	1417	1440	+	TTGGACCTATACCGAACCGTTGCT	150
t0005258	SJC_S008167	2993	3013	+	TTGTTTTCAGACTGGATGCCT	150
t0005264	SJC_S020145	692	710	+	GTTAAGCAACGTTGGGCCC	150
t0005267	SJC_S000470	319433	319457	-	AAGCCGGCGGGAGCCCCGGGGAGAG	150
t0005269	SJC_S006705	2504	2525	+	ATCGGCACCTGAACTAGTGATT	149
t0005270	SJC_S022495	764	787	+	AAAACTCACCCGGCCCGGACACTG	149
t0005273	SJC_S004275	3560	3579	+	CAGAAACCTTTGTGAACTTC	149
t0005276	SJC_S000470	319141	319158	-	CTGGGTCGGTCGGGCTGG	149
t0005277	SJC_S000470	319323	319342	-	GCGTCCGGTGAGCTCTCGCT	149
t0005278	SJC_S009745	106	132	+	ACGGGCTTGGCAGAATTAGCGGGGAAA	149
t0005279	SJC_S001864	21824	21843	-	TTGAGATACTGCTAGACACC	149
t0005284	SJC_S000034	67171	67206	-	TCCCGCGTGGTCTAGCGGTTAGGATTCCTGGCTCTC	149
t0005293	SJC_S020653	2126	2156	+	TTTGAACAAATTTGAGTGCTCAAAGCAGGCC	149
t0005295	SJC_S018205	2445	2474	+	GGCGCTCGAGCGTTGGACCTATACCGAACC	149
t0005296	SJC_S018764	842	869	+	CTGACCTCGGATCAGACGTGATTACCCG	149
t0005299	SJC_S023519	563	590	+	AGATGTCGGCGAGAGTTCTGGGAAGAGT	148
t0005300	SJC_S016672	1040	1063	+	TTGGGACTCGGAAGTAGGAATGTA	148
t0005301	SJC_S017306	634	660	+	AGCCAGAGGAAACTCTGGTGGAGGACC	148
t0005302	SJC_S000097	62209	62228	-	TAAGAGACAGTACTTCTACT	148
t0005306	SJC_S018205	2452	2473	+	GAGCGTTGGACCTATACCGAAC	148
t0005307	SJC_S000470	319436	319464	-	CCCGGAGAAGCCGGCGGGAGCCCCGGGGA	148
t0005308	SJC_S004062	31156	31175	+	TCCTAGATCGTAAGAGTGCT	148
t0005309	SJC_S020291	1845	1867	+	GTGGCCATGGAAGTCGGAAACCG	148
t0005310	SJC_S015891	4023	4047	+	GGCATTAATGAGTCTGGTCGGCTTG	148
t0005315	SJC_S020620	2264	2306	+	CGGCTGTAGTGGAATTGTGTAGTGTGTCGGAGATGGCGGCTTC	148
t0005316	SJC_S000007	146536	146556	+	TTACTGACTTAGAATATGCCT	148
t0005318	SJC_S000634	57587	57606	+	CGGGAACCTTATTGAAGAAC	148
t0005320	SJC_S020760	912	939	+	CACGTTGAGACCCGAAAGATGGTGAACT	148
t0005327	SJC_S009581	1047	1067	+	ACCACCAGGAGTGGAGCCTGC	147
t0005334	SJC_S020760	922	939	+	CCCGAAAGATGGTGAACT	147
t0005335	SJC_S018764	845	875	+	ACCTCGGATCAGACGTGATTACCCGCTGAAC	147
t0005342	SJC_S001402	4329	4348	+	ATAGCTTTAAGAACTGGCCT	147
t0005345	SJC_S000286	46923	46943	+	AACGTAAGTCTCGAATTGCCT	147
t0005346	SJC_S019313	332	363	+	GCTCGCTCGGACGCGTAGTTTTTGTTAGTGGG	147
t0005347	SJC_S009581	1032	1057	+	AATTGACGGAAGGGCACCACCAGGAG	147
t0005349	SJC_S018784	1077	1102	+	TTCGATTCCGGAGAGGGAGCCTGAGA	147
t0005351	SJC_S008771	436	454	+	AGCGGTGGATCACTCGGCT	147
t0005352	SJC_S018205	2447	2469	+	CGCTCGAGCGTTGGACCTATACC	147
t0005354	SJC_S022495	760	787	+	CGGGAAAACTCACCCGGCCCGGACACTG	146
t0005357	SJC_S000114	82552	82571	+	AGCACTGCAAACTCTGGACC	146
t0005363	SJC_S020760	914	939	+	CGTTGAGACCCGAAAGATGGTGAACT	146
t0005366	SJC_S007779	9073	9092	+	CTGGCGCTGTGGGATGAACC	146
t0005367	SJC_S021895	10	44	+	CTGGCGCGCGACGGCTAACTCAGAACTGGCACGGA	146
t0005369	SJC_S001787	9793	9812	-	TTTTAGAATCGCAACGGAGC	146
t0005376	SJC_S000010	258659	258683	+	TAAATCGGAACAGAGACGGGGTGCC	146
t0005378	SJC_S018764	844	875	+	GACCTCGGATCAGACGTGATTACCCGCTGAAC	146
t0005380	SJC_S024916	632	657	+	GAGAAGGATTGGCTCTGGGGGCCGAG	146
t0005381	SJC_S009581	1034	1057	+	TTGACGGAAGGGCACCACCAGGAG	146
t0005384	SJC_S008771	436	453	+	AGCGGTGGATCACTCGGC	146
t0005385	SJC_S003924	165	182	+	AAGGATATGATTTTGACC	145
t0005387	SJC_S000110	401842	401877	+	AATCCAGCGACCCGAGTTCGAGTCTCGGCGAGGCCT	145
t0005393	SJC_S017308	719	737	+	GTTCATAGCGACGTCGCTT	145
t0005400	SJC_S000470	319197	319221	-	ATGTAGGTAAGGGAAGTCGGCAAGC	145
t0005402	SJC_S000077	509101	509121	+	ACAAACGTGACTGTCTGGACT	145
t0005403	SJC_S022597	437	456	+	AACATCGACATCTTGAACGC	145
t0005405	SJC_S018784	1081	1105	+	ATTCCGGAGAGGGAGCCTGAGAAAT	145
t0005406	SJC_S020430	1088	1115	+	TGGCACGGACCAGGGGAATCCGACTGTC	145
t0005408	SJC_S007779	8172	8204	+	ACCGGCATTGCTGCCTTTCTACTATGGCCAAAC	145
t0005409	SJC_S018205	2443	2473	+	ATGGCGCTCGAGCGTTGGACCTATACCGAAC	145
t0005410	SJC_S018265	99	133	+	CTTTGAGCGGTGGATCACTCGGCTCGTGTGTCGAT	145
t0005415	SJC_S000593	8772	8792	+	TAGAGACCTGAGAGCGTGACT	145
t0005419	SJC_S000097	62189	62208	+	CAACAAAGATAGAACTTACT	145
t0005424	SJC_S018265	97	135	+	AACTTTGAGCGGTGGATCACTCGGCTCGTGTGTCGATGA	145
t0005432	SJC_S023489	564	591	+	CATCTGAGGGATTAAGACTGAACGCCTC	144
t0005438	SJC_S024916	633	651	+	AGAAGGATTGGCTCTGGGG	144
t0005441	SJC_S022708	336	354	+	TCCTTTTGGTGTCTGGACT	144
t0005444	SJC_S007779	9074	9091	+	TGGCGCTGTGGGATGAAC	144
t0005445	SJC_S004217	14055	14074	+	AGAAATACCGTTGGAAGCCG	144
t0005447	SJC_S000010	258660	258682	+	AAATCGGAACAGAGACGGGGTGC	144
t0005453	SJC_S009745	106	130	+	ACGGGCTTGGCAGAATTAGCGGGGA	144
t0005454	SJC_S011913	612	655	+	ACGGCTAACTCAGAACTGGCACGGACCAGGGGAATCCGACTGTC	144
t0005460	SJC_S000470	319141	319160	-	GGCTGGGTCGGTCGGGCTGG	144
t0005474	SJC_S000003	1804	1842	-	GTGCGCTCGGGCGTGTAGTTTTTGTCAGTGGGGAGGCCT	143
t0005476	SJC_S023526	3137	3175	+	ACTGTTTCATCACCGTCGTGACTGGGATCGGGGCTTGCA	143
t0005481	SJC_S000000	386288	386307	+	GAAGGATTGGCTCTGGGGGC	143
t0005482	SJC_S017306	640	658	+	AGGAAACTCTGGTGGAGGA	143
t0005487	SJC_S000254	288019	288036	+	TGAGATCGCGATTAAAGC	143	sja-bantam
t0005488	SJC_S020949	3124	3143	+	GACCCTGTTGAGCTTGACTC	143
t0005490	SJC_S018764	842	879	+	CTGACCTCGGATCAGACGTGATTACCCGCTGAACTTAA	143
t0005493	SJC_S002283	2832	2851	+	AGAACGTTGAACGCTAAGCC	142
t0005495	SJC_S000265	284475	284517	+	TTCTGTGATGACTCTGGATAACTTTACTGATCGCAGTCGGCCT	142
t0005496	SJC_S018595	1779	1807	+	TTGTGGTGTCCGGAACGCTCTTGTCGGCC	142
t0005505	SJC_S000413	60243	60261	-	AATAATTTTTTGAACTGCC	142
t0005506	SJC_S003320	3340	3360	+	ATTGGAAAAGGTAAGAACACT	142
t0005511	SJC_S023519	560	586	+	CGGAGATGTCGGCGAGAGTTCTGGGAA	142
t0005512	SJC_S007779	8173	8205	+	CCGGCATTGCTGCCTTTCTACTATGGCCAAACT	142
t0005515	SJC_S000033	2782	2801	+	GGCCACAGGAGTTCGAGGAC	142
t0005517	SJC_S020145	697	723	+	GCAACGTTGGGCCCGGTTAGTACTTGC	142
t0005521	SJC_S008559	33855	33874	+	TTAGAACCCCTGCAGCGCCC	142
t0005522	SJC_S000470	319142	319160	-	GGCTGGGTCGGTCGGGCTG	142
t0005524	SJC_S022495	776	802	+	GCCCGGACACTGTGAGGATTGACAGAT	142
t0005525	SJC_S016909	1423	1443	+	CGGAGATGTCGGCGAGAGTTC	142
t0005527	SJC_S026928	1391	1410	+	TTTGAGACAGGGTTTGAACT	142
t0005528	SJC_S000470	319432	319454	-	CCGGCGGGAGCCCCGGGGAGAGT	141
t0005531	SJC_S000503	994	1013	+	TTCCGGACAGTCAATCGAAC	141
t0005535	SJC_S009581	2050	2079	+	TTGACATCGCGGGCAGTCCCCGGGAAACCT	141
t0005539	SJC_S019888	1169	1197	+	ACCAAGCGTTGGATTGTTCACCCACTAAT	141
t0005542	SJC_S000003	1805	1832	-	GCGTGTAGTTTTTGTCAGTGGGGAGGCC	141
t0005551	SJC_S001694	116381	116400	+	AAAACATAGCTCGTCGAGGC	141
t0005553	SJC_S000470	319206	319229	-	TTGGAACAATGTAGGTAAGGGAAG	141
t0005556	SJC_S023526	3141	3171	+	TTTCATCACCGTCGTGACTGGGATCGGGGCT	141
t0005557	SJC_S023249	1818	1841	+	GTCATGTCAGATGAGTCGTGGTGC	141
t0005558	SJC_S011913	623	656	+	AGAACTGGCACGGACCAGGGGAATCCGACTGTCT	141
t0005562	SJC_S008771	438	456	+	CGGTGGATCACTCGGCTCG	141
t0005565	SJC_S000110	398251	398280	+	TCTGGACTCTGAATCCAGCGACCCGAGTTC	141
t0005566	SJC_S023489	571	588	+	GGGATTAAGACTGAACGC	141
t0005567	SJC_S000056	221966	221999	+	GCCCGGTTAGCTCAGTCGGTAGAGCATCAGACTT	141
t0005569	SJC_S000241	50247	50266	+	ACGGAGTGTATCTTGTCGCC	140
t0005572	SJC_S000470	319319	319349	-	TCCGGCGGCGTCCGGTGAGCTCTCGCTGGCC	140
t0005573	SJC_S011913	618	654	+	AACTCAGAACTGGCACGGACCAGGGGAATCCGACTGT	140
t0005577	SJC_S000162	53910	53940	+	CCCGCGTGGTCTAGCGGTTAGGATCCCTGGC	140
t0005580	SJC_S000413	60243	60262	-	AAATAATTTTTTGAACTGCC	140
t0005584	SJC_S000470	319321	319343	-	GGCGTCCGGTGAGCTCTCGCTGG	140
t0005593	SJC_S000618	87130	87165	+	GCGACCGTGGTGTAGCGGTTATCATGGCTGCCTTCC	140
t0005595	SJC_S018265	97	138	+	AACTTTGAGCGGTGGATCACTCGGCTCGTGTGTCGATGAAGA	140
t0005599	SJC_S000003	1810	1831	-	CGTGTAGTTTTTGTCAGTGGGG	140
t0005601	SJC_S000267	46323	46342	-	AAACCGACTGTTGGCTATCC	139
t0005604	SJC_S001711	37009	37030	+	GGGGGTGTAGCTCAGTGGTAGA	139
t0005607	SJC_S018265	95	124	+	ACAACTTTGAGCGGTGGATCACTCGGCTCG	139
t0005609	SJC_S023489	561	593	+	TACCATCTGAGGGATTAAGACTGAACGCCTCTA	139
t0005615	SJC_S018205	2449	2474	+	CTCGAGCGTTGGACCTATACCGAACC	139
t0005617	SJC_S000803	3152	3171	-	TCTACAGATACCGTTGGTGC	139
t0005618	SJC_S020145	690	711	+	AAGTTAAGCAACGTTGGGCCCG	139
t0005629	SJC_S000809	366331	366364	+	ATTCATGATGTAGTTCATAGGGCAGACTCTGATT	139
t0005632	SJC_S000062	198889	198909	+	TAACACCAAGTAGTAGACTCT	139
t0005635	SJC_S000102	364554	364577	+	TATCACAGTCCTGCTTAGGTGACG	139	sja-miR-2d-3p
t0005636	SJC_S020145	698	724	+	CAACGTTGGGCCCGGTTAGTACTTGCA	138
t0005638	SJC_S007973	4781	4799	+	GTATTTTTCTTGTGAGGAC	138
t0005642	SJC_S000010	258575	258593	+	AGTGAGAACCTTGAAGGCC	138
t0005643	SJC_S018205	2441	2474	+	GGATGGCGCTCGAGCGTTGGACCTATACCGAACC	138
t0005646	SJC_S007779	9065	9092	+	AAGCAGAACTGGCGCTGTGGGATGAACC	138
t0005648	SJC_S000273	70079	70098	+	TTGTCGAAGGAATGCCCCGA	138
t0005654	SJC_S018784	1072	1096	+	CAGGGTTCGATTCCGGAGAGGGAGC	138
t0005657	SJC_S000470	319139	319158	-	CTGGGTCGGTCGGGCTGGGG	138
t0005658	SJC_S023489	556	590	+	GAAGCTACCATCTGAGGGATTAAGACTGAACGCCT	138
t0005664	SJC_S000110	398226	398252	+	GGCCTCGTGGTGTAGCGGTTAGCACTC	138
t0005666	SJC_S020653	2134	2156	+	AATTTGAGTGCTCAAAGCAGGCC	138
t0005668	SJC_S000902	103891	103911	+	TCTGCAACAATGGACTGGCCT	138
t0005670	SJC_S009581	2054	2079	+	CATCGCGGGCAGTCCCCGGGAAACCT	138
t0005684	SJC_S000265	284502	284519	+	TGATCGCAGTCGGCCTTG	137
t0005687	SJC_S000470	319363	319393	-	GTTCGCCCCGAGAGAGGGGCCCGTGCCTTGG	137
t0005688	SJC_S024916	627	646	+	TTCGGGAGAAGGATTGGCTC	137
t0005693	SJC_S023526	3141	3175	+	TTTCATCACCGTCGTGACTGGGATCGGGGCTTGCA	137
t0005694	SJC_S000368	231183	231202	+	TACGGAACGACTCTTCGACT	137
t0005695	SJC_S018205	2446	2465	+	GCGCTCGAGCGTTGGACCTA	137
t0005696	SJC_S003728	16065	16084	+	TCTCGTACTGGTAGATGCCT	137
t0005697	SJC_S000470	319143	319162	-	AGGGCTGGGTCGGTCGGGCT	137
t0005701	SJC_S000083	85993	86011	+	ACCAAACCGACTGTTGGCT	137
t0005702	SJC_S001034	19631	19656	+	TAGCTCAGTCGGTAGAGCATGAGACT	137
t0005705	SJC_S023519	565	590	+	ATGTCGGCGAGAGTTCTGGGAAGAGT	137
t0005709	SJC_S020430	1089	1115	+	GGCACGGACCAGGGGAATCCGACTGTC	137
t0005711	SJC_S018205	2430	2462	+	GCCCTGAAAATGGATGGCGCTCGAGCGTTGGAC	137
t0005712	SJC_S020760	915	939	+	GTTGAGACCCGAAAGATGGTGAACT	137
t0005714	SJC_S023519	563	592	+	AGATGTCGGCGAGAGTTCTGGGAAGAGTTC	137
t0005718	SJC_S011913	612	638	+	ACGGCTAACTCAGAACTGGCACGGACC	137
t0005719	SJC_S018205	2442	2466	+	GATGGCGCTCGAGCGTTGGACCTAT	136
t0005723	SJC_S019580	1112	1136	+	TCCGGTAAAGCGAATGATTAGAGGC	136
t0005726	SJC_S020892	1900	1919	+	GTGCGACCCGTTCTGAAGAC	136
t0005730	SJC_S018265	98	124	+	ACTTTGAGCGGTGGATCACTCGGCTCG	136
t0005734	SJC_S000172	36654	36673	+	TCTAGACTACATGTTGGAGC	136
t0005735	SJC_S017306	634	659	+	AGCCAGAGGAAACTCTGGTGGAGGAC	136
t0005738	SJC_S000413	60243	60263	-	AAAATAATTTTTTGAACTGCC	136
t0005740	SJC_S017372	808	830	+	GCACATTCCGGGATGCGTAGTCT	136
t0005742	SJC_S000358	275473	275491	+	CCGACTATCTGCATGAACT	136
t0005743	SJC_S000290	246520	246540	+	ATCAAAAAGGCTGTGGAAACT	136
t0005751	SJC_S008771	436	456	+	AGCGGTGGATCACTCGGCTCG	136
t0005757	SJC_S000470	319139	319160	-	GGCTGGGTCGGTCGGGCTGGGG	135
t0005759	SJC_S009581	2050	2074	+	TTGACATCGCGGGCAGTCCCCGGGA	135
t0005760	SJC_S017579	1613	1630	+	AATTGTCGAAGGAATGCC	135
t0005764	SJC_S020395	923	952	+	AGTCCGAACTAAGGTGAGATCCTGTTGCCT	135
t0005769	SJC_S019888	1173	1192	+	AGCGTTGGATTGTTCACCCA	135
t0005770	SJC_S007361	804	825	+	ATTGGAGGGCAAGTCTGGTGCC	135
t0005778	SJC_S008771	438	465	+	CGGTGGATCACTCGGCTCGTGTGTCGAT	135
t0005783	SJC_S021895	684	703	+	GCTCAGTCAGGACAGAAACC	135
t0005784	SJC_S020620	2263	2288	+	CCGGCTGTAGTGGAATTGTGTAGTGT	135
t0005795	SJC_S017441	1847	1869	+	GAACAATGTAGGTAAGGGAAGTC	134
t0005796	SJC_S018650	1305	1324	+	TCTACACTTATTCTGAGCCT	134
t0005797	SJC_S020620	2266	2296	+	GCTGTAGTGGAATTGTGTAGTGTGTCGGAGA	134
t0005804	SJC_S000463	35451	35472	+	GCAACTAGCAACGCGCGAGGAC	134
t0005805	SJC_S001559	120087	120105	-	GATTGGGCTGTATCTGAGA	134
t0005808	SJC_S006663	208	227	+	TCTGCGACATCTATGGCACT	134
t0005812	SJC_S019735	1097	1121	+	GGCCACGCCTGTCCGAGGGTCGGCT	134
t0005814	SJC_S000056	221971	221997	+	GTTAGCTCAGTCGGTAGAGCATCAGAC	134
t0005815	SJC_S022495	774	798	+	CGGCCCGGACACTGTGAGGATTGAC	134
t0005817	SJC_S000278	25782	25802	+	TGATTATGAGATCTGGAAACT	134
t0005822	SJC_S020145	689	711	+	GAAGTTAAGCAACGTTGGGCCCG	134
t0005823	SJC_S000470	319317	319345	-	GCGGCGTCCGGTGAGCTCTCGCTGGCCCT	134
t0005831	SJC_S000358	278061	278079	+	ACCTCCGGACGTTAGAACT	133
t0005836	SJC_S007779	8172	8202	+	ACCGGCATTGCTGCCTTTCTACTATGGCCAA	133
t0005838	SJC_S023489	564	588	+	CATCTGAGGGATTAAGACTGAACGC	133
t0005840	SJC_S020867	2586	2604	+	GTATGATTTGTGCTTGGGC	133
t0005843	SJC_S000147	165131	165157	+	GAGGACTTGTGCCACGTTGCGTCAAGC	133
t0005847	SJC_S000326	125556	125574	+	AGAATGGATCATAGAGACT	133
t0005848	SJC_S004062	31008	31027	-	CAAATTAATAGAACTAAGCT	133
t0005850	SJC_S019888	1162	1186	+	AGAATTCACCAAGCGTTGGATTGTT	133
t0005853	SJC_S004095	17575	17602	+	CTTGAATCCCTGACCCGCAAGGGGACGG	133
t0005855	SJC_S023519	562	592	+	GAGATGTCGGCGAGAGTTCTGGGAAGAGTTC	133
t0005861	SJC_S000836	473979	473998	+	TAGGGCTAATGTTTGTGACT	133
t0005863	SJC_S021895	19	41	+	GACGGCTAACTCAGAACTGGCAC	133
t0005867	SJC_S009803	611	630	+	TCGGGATACTGACAAACTCC	133
t0005869	SJC_S000110	398226	398254	+	GGCCTCGTGGTGTAGCGGTTAGCACTCTG	133
t0005871	SJC_S020949	3121	3142	+	GAAGACCCTGTTGAGCTTGACT	133
t0005873	SJC_S001793	59634	59653	+	CAGTAACCTATGAATGTCCT	132
t0005875	SJC_S017161	590	621	+	CCCGCGTGGTCTAGCGGTTAGGATTCCTGGCT	132
t0005880	SJC_S020430	1090	1111	+	GCACGGACCAGGGGAATCCGAC	132
t0005883	SJC_S018764	846	875	+	CCTCGGATCAGACGTGATTACCCGCTGAAC	132
t0005886	SJC_S017306	645	669	+	ACTCTGGTGGAGGACCGTAGCGATT	132
t0005890	SJC_S004085	14452	14472	+	CCGAAACCTTCGTAATGGACT	132
t0005892	SJC_S017372	44	67	+	ACAATGTAGGTAAGGGAAGTCGGC	132
t0005898	SJC_S011418	7057	7076	+	GTCCTCGAACTCCTGTGGCC	132
t0005900	SJC_S000110	401806	401840	+	GGCCTCGTGGTGTAGCGGTTATCACTCTGGACTTT	132
t0005904	SJC_S020631	437	455	+	CGATTATACTTAGACGCCT	132
t0005907	SJC_S000485	135743	135762	+	AACGAAGAACTGAATATGCT	132
t0005911	SJC_S028100	6805	6825	+	GAGATGACTGGGTAAAACACT	131
t0005912	SJC_S002237	3967	3986	+	TAGTGAATCCTACTCTGGCT	131
t0005913	SJC_S018205	2435	2463	+	GAAAATGGATGGCGCTCGAGCGTTGGACC	131
t0005919	SJC_S022914	683	703	+	GATAACGAACGAGACTTTAAC	131
t0005921	SJC_S000476	295870	295891	+	TCTGCCCAGTGCTCTGAATGTC	131
t0005929	SJC_S000470	319324	319344	-	CGGCGTCCGGTGAGCTCTCGC	131
t0005938	SJC_S002283	2809	2829	+	CGAAACCAGAACTTGACAATT	130
t0005940	SJC_S009581	1046	1067	+	CACCACCAGGAGTGGAGCCTGC	130
t0005943	SJC_S000003	1806	1833	-	GGCGTGTAGTTTTTGTCAGTGGGGAGGC	130
t0005945	SJC_S000110	401841	401877	+	GAATCCAGCGACCCGAGTTCGAGTCTCGGCGAGGCCT	130
t0005946	SJC_S000003	1810	1843	-	GGTGCGCTCGGGCGTGTAGTTTTTGTCAGTGGGG	130
t0005949	SJC_S019735	1093	1121	+	CTGTGGCCACGCCTGTCCGAGGGTCGGCT	130
t0005951	SJC_S019313	331	363	+	GGCTCGCTCGGACGCGTAGTTTTTGTTAGTGGG	130
t0005953	SJC_S023519	565	587	+	ATGTCGGCGAGAGTTCTGGGAAG	130
t0005958	SJC_S000000	386288	386305	+	GAAGGATTGGCTCTGGGG	130
t0005960	SJC_S023289	21	44	+	GTGTTCGGCTAGGCCCATTAGGTC	130
t0005962	SJC_S023526	3137	3171	+	ACTGTTTCATCACCGTCGTGACTGGGATCGGGGCT	130
t0005963	SJC_S007757	1300	1319	+	CTGGCACAAAACTCTTGACT	130
t0005968	SJC_S022495	770	798	+	CACCCGGCCCGGACACTGTGAGGATTGAC	130
t0005969	SJC_S020291	1836	1866	+	AGCAGGACGGTGGCCATGGAAGTCGGAAACC	130
t0005971	SJC_S000073	197123	197140	+	AAAAACAGCTGTAGAAAC	129
t0005972	SJC_S000217	21938	21957	+	TATGAGTCTGATGTAAATTC	129
t0005974	SJC_S019888	1165	1193	+	ATTCACCAAGCGTTGGATTGTTCACCCAC	129
t0005975	SJC_S001637	500	519	+	TTTACAATTGGTGTCGCTGC	129
t0005978	SJC_S000003	1849	1875	-	GGTGGGTTGAAACTCGCGACGAACCCT	129
t0005981	SJC_S022495	779	802	+	CGGACACTGTGAGGATTGACAGAT	129
t0005985	SJC_S018820	1411	1437	+	CGAGCGTTGGACCTATACCGAACCGTT	129
t0005986	SJC_S022495	771	803	+	ACCCGGCCCGGACACTGTGAGGATTGACAGATT	129
t0005989	SJC_S023526	560	586	+	CCCCCTGTAACGAAAGGGAATCGGGTT	129
t0005992	SJC_S019888	1163	1191	+	GAATTCACCAAGCGTTGGATTGTTCACCC	129
t0005993	SJC_S024916	628	654	+	TCGGGAGAAGGATTGGCTCTGGGGGCC	129
t0006000	SJC_S000470	319321	319344	-	CGGCGTCCGGTGAGCTCTCGCTGG	129
t0006001	SJC_S000055	384664	384684	-	TATTGCACTTACCTTCGCCTT	129	sja-miR-3479-3p
t0006002	SJC_S020701	377	418	+	GGTAGTGCGATCGCATGCTGTTGCTTGTTCACGGTCTTGGTT	129
t0006004	SJC_S001034	19632	19656	+	AGCTCAGTCGGTAGAGCATGAGACT	129
t0006005	SJC_S019888	1158	1187	+	AAGCAGAATTCACCAAGCGTTGGATTGTTC	129
t0006010	SJC_S011913	613	638	+	CGGCTAACTCAGAACTGGCACGGACC	129
t0006011	SJC_S009581	2191	2213	+	AAACTCACCCGGCCCGGACACTG	129
t0006019	SJC_S019640	313	341	+	GTTAGAGGTGAAATTCTGGGATCGCCGCC	128
t0006024	SJC_S000316	76884	76905	+	TGCCCGGAATATAGTAGCACTT	128
t0006025	SJC_S000621	151528	151548	+	TAAAGTAAAACGGATCTGACT	128
t0006026	SJC_S000003	1810	1833	-	GGCGTGTAGTTTTTGTCAGTGGGG	128
t0006027	SJC_S000091	139953	139972	+	CGAAAACGGCTATTGTAACC	128
t0006028	SJC_S000418	57947	57966	+	GAAATATCGTTTCTGAGCCC	128
t0006029	SJC_S007779	8383	8403	+	GCTTCGGTTAGTCTGCTGATG	128
t0006033	SJC_S000073	197121	197140	+	ATAAAAACAGCTGTAGAAAC	128
t0006038	SJC_S018205	2448	2465	+	GCTCGAGCGTTGGACCTA	128
t0006039	SJC_S002283	2731	2750	+	ACTTCATGACGTCGTAAGCC	128
t0006041	SJC_S000283	116259	116279	-	AGCTTGAATCTGGATTGTTCT	128
t0006042	SJC_S019580	1102	1136	+	AACAGTTTTATCCGGTAAAGCGAATGATTAGAGGC	128
t0006047	SJC_S023526	3144	3175	+	CATCACCGTCGTGACTGGGATCGGGGCTTGCA	128
t0006057	SJC_S002229	76000	76020	-	TGCTGTAAAACTCATCTTTCT	128
t0006059	SJC_S007779	9069	9091	+	AGAACTGGCGCTGTGGGATGAAC	128
t0006067	SJC_S020684	719	738	+	GGCCCGTGGGGGTAGAGACC	127
t0006077	SJC_S020332	721	743	+	TCGGCGAGAGTTCTGGGAAGAGT	127
t0006080	SJC_S000476	295876	295896	+	CAGTGCTCTGAATGTCAAAGT	127
t0006084	SJC_S020653	1877	1907	+	TTAAAGTTGCTGCAGTTAAAAAGCTCGTAGT	127
t0006091	SJC_S000485	136380	136400	-	AAAGGCGACTGTATCTCTACT	126
t0006092	SJC_S018205	2445	2466	+	GGCGCTCGAGCGTTGGACCTAT	126
t0006093	SJC_S007973	4780	4799	+	TGTATTTTTCTTGTGAGGAC	126
t0006097	SJC_S011913	616	637	+	CTAACTCAGAACTGGCACGGAC	126
t0006102	SJC_S023519	564	587	+	GATGTCGGCGAGAGTTCTGGGAAG	126
t0006103	SJC_S000407	103122	103142	+	CGAATGACTGTGCTTGGATCT	126
t0006105	SJC_S000358	275250	275269	+	CAAACAATTCTCGAAGGCGT	126
t0006115	SJC_S020095	556	576	+	AAACGTTCGGTTAAGGTGCCT	126
t0006117	SJC_S018764	845	863	+	ACCTCGGATCAGACGTGAT	126
t0006118	SJC_S000003	1804	1845	-	CGGGTGCGCTCGGGCGTGTAGTTTTTGTCAGTGGGGAGGCCT	126
t0006122	SJC_S023287	670	699	+	TGGTTGGTCCAGACAGCAGGACGGTGGCCA	126
t0006132	SJC_S003721	59	86	+	GCGTCGGTGGTTCAATGGTAGAATGCTC	126
t0006136	SJC_S019087	1248	1265	+	ATGCAATTTTTCTAGGCC	125
t0006142	SJC_S020631	436	455	+	TCGATTATACTTAGACGCCT	125
t0006143	SJC_S018265	96	126	+	CAACTTTGAGCGGTGGATCACTCGGCTCGTG	125
t0006145	SJC_S011913	613	644	+	CGGCTAACTCAGAACTGGCACGGACCAGGGGA	125
t0006146	SJC_S019580	1115	1136	+	GGTAAAGCGAATGATTAGAGGC	125
t0006147	SJC_S000056	221966	221990	+	GCCCGGTTAGCTCAGTCGGTAGAGC	125
t0006153	SJC_S000096	147257	147277	+	TTGACAACACTGAATAGCACT	125
t0006154	SJC_S004394	8689	8708	+	AACCTTATCTTCGTCTGACT	125
t0006160	SJC_S004062	30899	30918	-	TACCTGTAGGATTTCAAACC	125
t0006161	SJC_S000010	258661	258680	+	AATCGGAACAGAGACGGGGT	125
t0006163	SJC_S000470	319208	319232	-	ATGTTGGAACAATGTAGGTAAGGGA	125
t0006169	SJC_S018784	1073	1096	+	AGGGTTCGATTCCGGAGAGGGAGC	125
t0006170	SJC_S000470	319432	319458	-	GAAGCCGGCGGGAGCCCCGGGGAGAGT	124
t0006171	SJC_S000470	319321	319346	-	GGCGGCGTCCGGTGAGCTCTCGCTGG	124
t0006186	SJC_S026383	2180	2199	+	TAAGCTACTCAGAACATCCT	124
t0006190	SJC_S018659	787	804	+	AGGTGGGAGCTGAGTGCC	124
t0006192	SJC_S024916	628	659	+	TCGGGAGAAGGATTGGCTCTGGGGGCCGAGTC	124
t0006195	SJC_S001775	99412	99432	+	TCTTTCCATGTATGTCGTGCT	124
t0006199	SJC_S000002	267070	267087	+	CACCTATGATCGAAGACC	124
t0006201	SJC_S000023	131404	131425	+	CCGTCGTGACTGGGATCGGGGC	124
t0006206	SJC_S022597	434	458	+	TTGAACATCGACATCTTGAACGCAT	124
t0006209	SJC_S020653	1468	1490	+	AACAGAACCAACCGGGTGCGGCT	124
t0006211	SJC_S020430	1089	1112	+	GGCACGGACCAGGGGAATCCGACT	124
t0006217	SJC_S000664	24730	24747	+	TGACTAGAAAGTGCACTC	123	sja-miR-61
t0006220	SJC_S026207	3741	3773	-	CCGGCGATAGCTCAGTTGGTAGAGCGGAGGACT	123
t0006221	SJC_S007859	346	365	+	TAGAAACTATTAGTCAGACT	123
t0006227	SJC_S023519	564	592	+	GATGTCGGCGAGAGTTCTGGGAAGAGTTC	123
t0006228	SJC_S011913	625	652	+	AACTGGCACGGACCAGGGGAATCCGACT	123
t0006233	SJC_S003433	1216	1235	+	GAGGACGGAGACGTCGGGGC	123
t0006237	SJC_S020684	717	738	+	AAGGCCCGTGGGGGTAGAGACC	123
t0006238	SJC_S017372	43	68	+	AACAATGTAGGTAAGGGAAGTCGGCA	123
t0006239	SJC_S020867	2578	2596	+	GCTGATGAGTATGATTTGT	123
t0006246	SJC_S000470	319318	319343	-	GGCGTCCGGTGAGCTCTCGCTGGCCC	123
t0006247	SJC_S024916	636	668	+	AGGATTGGCTCTGGGGGCCGAGTCAGACAGGCC	123
t0006248	SJC_S009581	1033	1057	+	ATTGACGGAAGGGCACCACCAGGAG	123
t0006249	SJC_S022495	775	803	+	GGCCCGGACACTGTGAGGATTGACAGATT	122
t0006253	SJC_S019866	1339	1370	+	GGTTCGGTGGTGTAGTGGTTATCATGTCTGCT	122
t0006257	SJC_S000166	205035	205053	+	TAGTATTTGTCTGTAGCCT	122
t0006258	SJC_S020653	1807	1829	+	TTAACGAGGACCAATTGGAGGGC	122
t0006259	SJC_S000470	319140	319161	-	GGGCTGGGTCGGTCGGGCTGGG	122
t0006264	SJC_S009890	2725	2747	+	AGCAGAATTCACCAAGCGTTGGA	122
t0006265	SJC_S019313	335	366	+	CGCTCGGACGCGTAGTTTTTGTTAGTGGGGAG	122
t0006269	SJC_S003925	3094	3114	+	TGAGGTTCTGTGGCAGTGTCT	122
t0006270	SJC_S018764	841	874	+	CCTGACCTCGGATCAGACGTGATTACCCGCTGAA	122
t0006274	SJC_S018784	1076	1093	+	GTTCGATTCCGGAGAGGG	122
t0006285	SJC_S012123	2157	2174	+	TGCGCGAGTCATTGGGCG	122
t0006288	SJC_S019888	1164	1190	+	AATTCACCAAGCGTTGGATTGTTCACC	122
t0006290	SJC_S020653	1810	1829	+	ACGAGGACCAATTGGAGGGC	122
t0006294	SJC_S018265	102	122	+	TGAGCGGTGGATCACTCGGCT	122
t0006298	SJC_S004426	1223	1240	+	ATAATTTTTGGAACTGCC	121
t0006305	SJC_S023526	3143	3174	+	TCATCACCGTCGTGACTGGGATCGGGGCTTGC	121
t0006308	SJC_S000033	2781	2801	+	TGGCCACAGGAGTTCGAGGAC	121
t0006309	SJC_S009581	2049	2074	+	ATTGACATCGCGGGCAGTCCCCGGGA	121
t0006311	SJC_S002283	2806	2825	+	AAACGAAACCAGAACTTGAC	121
t0006317	SJC_S004095	2965	2993	+	GATGTCGGCTCTTCCTATCATTGTGAAGC	121
t0006318	SJC_S020949	3115	3143	+	GGGAAAGAAGACCCTGTTGAGCTTGACTC	121
t0006320	SJC_S004217	14209	14229	+	ATTGACAAATCTGAAGGACCT	121
t0006324	SJC_S021895	10	42	+	CTGGCGCGCGACGGCTAACTCAGAACTGGCACG	121
t0006326	SJC_S018317	1325	1352	+	ACCTTGAAGGCCGAGGTGGAGAAGGGTT	121
t0006328	SJC_S000470	319324	319345	-	GCGGCGTCCGGTGAGCTCTCGC	121
t0006329	SJC_S001150	168194	168226	+	AGCAGAGTGGCGCAGTGGAAGCGTGCTGGGCCC	121
t0006333	SJC_S000470	319440	319460	-	GAGAAGCCGGCGGGAGCCCCG	121
t0006336	SJC_S020653	1470	1490	+	CAGAACCAACCGGGTGCGGCT	121
t0006339	SJC_S022495	773	801	+	CCGGCCCGGACACTGTGAGGATTGACAGA	121
t0006349	SJC_S003913	297	316	+	AACGTAAGTCTCGAATTGCC	121
t0006350	SJC_S023489	566	589	+	TCTGAGGGATTAAGACTGAACGCC	121
t0006357	SJC_S018784	1080	1098	+	GATTCCGGAGAGGGAGCCT	120
t0006363	SJC_S020620	2265	2298	+	GGCTGTAGTGGAATTGTGTAGTGTGTCGGAGATG	120
t0006364	SJC_S000470	15280	15302	-	GACATAATATTTGGACATCGGGC	120
t0006366	SJC_S010844	2867	2886	+	ACGTAGTATCTCTTTGGCTC	120
t0006369	SJC_S000271	72194	72212	+	TCCTCGAACTCTTGTGGCC	120
t0006370	SJC_S001526	9325	9355	-	GCCGGTAGTGTAGCGGTATCATGCAACCCTC	120
t0006375	SJC_S022708	1471	1498	+	GAGGGTCGCTGTGGCTAGCGGGAAGCCT	120
t0006379	SJC_S022495	777	798	+	CCCGGACACTGTGAGGATTGAC	120
t0006384	SJC_S000621	151529	151548	+	AAAGTAAAACGGATCTGACT	120
t0006387	SJC_S000265	284513	284540	+	GGCCTTGTGTGTCGGCGACGGATCTTTC	120
t0006391	SJC_S000406	208537	208556	+	ATTTCCGCACATTTGGCTGT	120
t0006394	SJC_S018324	361	384	+	GCTTGGTTGGGTCGGCAGGTGACT	120
t0006395	SJC_S021895	687	704	+	CAGTCAGGACAGAAACCT	120
t0006399	SJC_S023526	3145	3176	+	ATCACCGTCGTGACTGGGATCGGGGCTTGCAA	119
t0006400	SJC_S000809	368586	368623	+	ATGAATGATGACTAAATAGATGACGAGCATGAGGTGTT	119
t0006403	SJC_S004062	30899	30916	-	CCTGTAGGATTTCAAACC	119
t0006414	SJC_S005847	7465	7484	+	ACTGGACTCCACTCGCATCC	119
t0006416	SJC_S018205	2439	2462	+	ATGGATGGCGCTCGAGCGTTGGAC	119
t0006417	SJC_S000271	72194	72213	+	TCCTCGAACTCTTGTGGCCA	119
t0006424	SJC_S018820	1401	1437	+	GGATGGCGCTCGAGCGTTGGACCTATACCGAACCGTT	119
t0006426	SJC_S000986	63720	63739	+	ACAATGGATCGGATGTTACC	119
t0006431	SJC_S022495	485	503	+	CCATGGGTCAGGCGGTCCT	119
t0006434	SJC_S000023	606550	606569	+	TTTAGACTCAGATCATGCCT	118
t0006435	SJC_S023526	3143	3172	+	TCATCACCGTCGTGACTGGGATCGGGGCTT	118
t0006443	SJC_S017331	2032	2061	+	GTCGTTGGATTGGTGTCGTTGTAGTGGCTT	118
t0006444	SJC_S026073	14858	14877	-	GATCGGATCATAGTAGTGTC	118
t0006446	SJC_S000010	258663	258681	+	TCGGAACAGAGACGGGGTG	118
t0006448	SJC_S000809	367719	367746	+	TATTGTGCTGATTCGCCGTGTTCTGATC	118
t0006453	SJC_S001354	52902	52921	+	AAGTCATTGACAATTGGGCT	118
t0006456	SJC_S023526	558	586	+	AGCCCCCTGTAACGAAAGGGAATCGGGTT	118
t0006459	SJC_S020653	1468	1491	+	AACAGAACCAACCGGGTGCGGCTT	118
t0006461	SJC_S022495	770	803	+	CACCCGGCCCGGACACTGTGAGGATTGACAGATT	118
t0006464	SJC_S023519	562	595	+	GAGATGTCGGCGAGAGTTCTGGGAAGAGTTCTCT	118
t0006468	SJC_S020145	686	708	+	ACCGAAGTTAAGCAACGTTGGGC	118
t0006472	SJC_S010844	3018	3037	+	AAACTGTCGAAGGAACTTCC	118
t0006475	SJC_S000003	1805	1843	-	GGTGCGCTCGGGCGTGTAGTTTTTGTCAGTGGGGAGGCC	118
t0006477	SJC_S026186	3273	3292	+	TCAACTACTGACTGTAGCCT	118
t0006478	SJC_S000470	319436	319457	-	AAGCCGGCGGGAGCCCCGGGGA	118
t0006484	SJC_S008771	435	454	+	GAGCGGTGGATCACTCGGCT	118
t0006488	SJC_S016081	1123	1140	+	GACGGCTAACTCAGAACT	118
t0006497	SJC_S024916	631	658	+	GGAGAAGGATTGGCTCTGGGGGCCGAGT	117
t0006498	SJC_S020620	801	826	+	GACTGATATCGAGAAGACGACCTAAT	117
t0006501	SJC_S000003	1856	1886	-	CATTGCACCTCGGTGGGTTGAAACTCGCGAC	117
t0006502	SJC_S001034	19637	19656	+	AGTCGGTAGAGCATGAGACT	117
t0006503	SJC_S000476	295873	295893	+	GCCCAGTGCTCTGAATGTCAA	117
t0006504	SJC_S000087	506766	506786	+	GACGCAATGTGATTTCTGCCC	117
t0006507	SJC_S020288	673	697	+	AGCTCTGGGGATTCAGCTGATGAGT	117
t0006509	SJC_S024916	626	645	+	CTTCGGGAGAAGGATTGGCT	117
t0006510	SJC_S020291	1845	1865	+	GTGGCCATGGAAGTCGGAAAC	117
t0006512	SJC_S000836	474868	474887	+	GAACGATCGACACTTGCTCC	117
t0006516	SJC_S009581	1035	1068	+	TGACGGAAGGGCACCACCAGGAGTGGAGCCTGCG	117
t0006517	SJC_S020684	718	738	+	AGGCCCGTGGGGGTAGAGACC	117
t0006518	SJC_S023519	559	586	+	TCGGAGATGTCGGCGAGAGTTCTGGGAA	117
t0006519	SJC_S000003	1803	1831	-	CGTGTAGTTTTTGTCAGTGGGGAGGCCTC	117
t0006522	SJC_S017372	46	67	+	AATGTAGGTAAGGGAAGTCGGC	117
t0006528	SJC_S022597	433	456	+	TTTGAACATCGACATCTTGAACGC	117
t0006529	SJC_S002533	28889	28908	+	TCTGAATCTAAACATGTGCC	117
t0006533	SJC_S000110	401857	401877	+	GTTCGAGTCTCGGCGAGGCCT	117
t0006538	SJC_S019735	1092	1121	+	CCTGTGGCCACGCCTGTCCGAGGGTCGGCT	117
t0006539	SJC_S000772	27526	27545	-	AATCCAAATGTAGAACGTCT	117
t0006540	SJC_S023526	3144	3174	+	CATCACCGTCGTGACTGGGATCGGGGCTTGC	117
t0006541	SJC_S000992	52384	52402	+	TCGGTACGAGATGAAGATT	117
t0006548	SJC_S000470	319431	319464	-	CCCGGAGAAGCCGGCGGGAGCCCCGGGGAGAGTT	116
t0006551	SJC_S001331	11312	11331	+	TAGGACTTTAGAATCTCGCT	116
t0006552	SJC_S018265	96	120	+	CAACTTTGAGCGGTGGATCACTCGG	116
t0006554	SJC_S011913	626	652	+	ACTGGCACGGACCAGGGGAATCCGACT	116
t0006558	SJC_S000003	1806	1836	-	TCGGGCGTGTAGTTTTTGTCAGTGGGGAGGC	116
t0006567	SJC_S000011	651938	651957	+	AGAATTACTAGAACATGAAC	116
t0006571	SJC_S001133	92026	92044	+	CTGGCCTGTGCTGAGCGGC	116
t0006575	SJC_S000162	53910	53941	+	CCCGCGTGGTCTAGCGGTTAGGATCCCTGGCT	116
t0006581	SJC_S023519	560	588	+	CGGAGATGTCGGCGAGAGTTCTGGGAAGA	116
t0006583	SJC_S018205	2439	2464	+	ATGGATGGCGCTCGAGCGTTGGACCT	116
t0006585	SJC_S021735	98	120	+	GCCGGAGTAGCTCAGTTGGGAGA	116
t0006590	SJC_S020949	3124	3141	+	GACCCTGTTGAGCTTGAC	116
t0006591	SJC_S000470	319317	319336	-	GGTGAGCTCTCGCTGGCCCT	116
t0006592	SJC_S011913	625	657	+	AACTGGCACGGACCAGGGGAATCCGACTGTCTA	116
t0006594	SJC_S020326	3046	3072	+	CCCGTCCCATGACGTAGACATGCGACC	116
t0006597	SJC_S000470	319197	319233	-	CATGTTGGAACAATGTAGGTAAGGGAAGTCGGCAAGC	116
t0006604	SJC_S020949	3119	3141	+	AAGAAGACCCTGTTGAGCTTGAC	116
t0006606	SJC_S019888	1155	1191	+	GTGAAGCAGAATTCACCAAGCGTTGGATTGTTCACCC	116
t0006614	SJC_S018764	843	875	+	TGACCTCGGATCAGACGTGATTACCCGCTGAAC	115
t0006617	SJC_S022495	778	798	+	CCGGACACTGTGAGGATTGAC	115
t0006621	SJC_S004427	8825	8844	+	CAAACTAAGAACTCATGACT	115
t0006627	SJC_S018205	2442	2473	+	GATGGCGCTCGAGCGTTGGACCTATACCGAAC	115
t0006631	SJC_S001027	58747	58766	+	AATAAAGATGACTGTTCCCC	115
t0006632	SJC_S019735	1086	1120	+	GGATATCCTGTGGCCACGCCTGTCCGAGGGTCGGC	115
t0006633	SJC_S000470	319319	319340	-	GTCCGGTGAGCTCTCGCTGGCC	115
t0006634	SJC_S018764	841	881	+	CCTGACCTCGGATCAGACGTGATTACCCGCTGAACTTAAGC	115
t0006636	SJC_S023287	685	706	+	GCAGGACGGTGGCCATGGAAGT	115
t0006640	SJC_S020312	1271	1289	+	GGTGTATGTTTCGGGCATT	115
t0006641	SJC_S023519	563	584	+	AGATGTCGGCGAGAGTTCTGGG	115
t0006649	SJC_S000003	1804	1834	-	GGGCGTGTAGTTTTTGTCAGTGGGGAGGCCT	114
t0006650	SJC_S022754	526	559	+	GTTGGGGGCTGGTTTCTTCTCTGCTTTGTGTTCC	114
t0006652	SJC_S011595	1243	1265	+	CGAAAGGGTTGGGCAAACTGTTT	114
t0006656	SJC_S000470	319141	319161	-	GGGCTGGGTCGGTCGGGCTGG	114
t0006662	SJC_S018205	2435	2462	+	GAAAATGGATGGCGCTCGAGCGTTGGAC	114
t0006666	SJC_S020892	1898	1920	+	ATGTGCGACCCGTTCTGAAGACC	114
t0006669	SJC_S004089	14668	14688	+	TTGCTATACGGATGGAGAACT	114
t0006672	SJC_S000010	258573	258593	+	CAAGTGAGAACCTTGAAGGCC	114
t0006677	SJC_S022708	1472	1498	+	AGGGTCGCTGTGGCTAGCGGGAAGCCT	114
t0006679	SJC_S002283	2813	2832	+	ACCAGAACTTGACAATTCCA	114
t0006680	SJC_S000710	183952	183971	+	TGTCCGTACATTAAAAGCTC	114
t0006689	SJC_S004085	15241	15260	+	TCAACTCTGTTATTAGTACT	113
t0006690	SJC_S019864	723	742	+	CTGTGTGTGTTTGTGTTTTC	113
t0006692	SJC_S000470	319435	319457	-	AAGCCGGCGGGAGCCCCGGGGAG	113
t0006699	SJC_S018265	96	129	+	CAACTTTGAGCGGTGGATCACTCGGCTCGTGTGT	113
t0006704	SJC_S007779	9066	9086	+	AGCAGAACTGGCGCTGTGGGA	113
t0006705	SJC_S018595	1787	1806	+	TCCGGAACGCTCTTGTCGGC	113
t0006707	SJC_S022495	756	788	+	AACACGGGAAAACTCACCCGGCCCGGACACTGT	113
t0006708	SJC_S020332	720	743	+	GTCGGCGAGAGTTCTGGGAAGAGT	113
t0006709	SJC_S000664	24730	24750	+	TGACTAGAAAGTGCACTCACT	113	sja-miR-61
t0006710	SJC_S000836	474867	474886	+	AGAACGATCGACACTTGCTC	113
t0006712	SJC_S023287	684	706	+	AGCAGGACGGTGGCCATGGAAGT	113
t0006722	SJC_S000470	319432	319456	-	AGCCGGCGGGAGCCCCGGGGAGAGT	113
t0006723	SJC_S000412	360940	360959	+	ACTAAATAGTAGACTGGTCC	113
t0006724	SJC_S018820	1408	1440	+	GCTCGAGCGTTGGACCTATACCGAACCGTTGCT	113
t0006728	SJC_S018253	2243	2263	+	GTTCCCTCCGAAGTTTCCCTC	113
t0006733	SJC_S012289	1631	1650	+	AAATAAGAACCAATTGAGCC	113
t0006735	SJC_S023884	1151	1171	+	TAGAGGACTGTTGCTCGTTCT	112
t0006737	SJC_S001052	73552	73571	+	TGGCTACCCATCGTTCGACG	112
t0006739	SJC_S020461	1355	1385	+	GTTGAAGCCAGAGGAAACTCTGGTGGAGGAC	112
t0006742	SJC_S016943	76	117	+	AGTCTTATCTCATTTTTTCCAGCTCTGTCTCACGACAGAGTA	112
t0006747	SJC_S000700	42109	42129	+	CACCGAACTGATGGATGCTCT	112
t0006749	SJC_S000064	393248	393267	+	ACAAGAATCCTGAGTAAACT	112
t0006751	SJC_S024916	633	659	+	AGAAGGATTGGCTCTGGGGGCCGAGTC	112
t0006752	SJC_S000470	319203	319235	-	GGCATGTTGGAACAATGTAGGTAAGGGAAGTCG	112
t0006753	SJC_S019888	1167	1187	+	TCACCAAGCGTTGGATTGTTC	112
t0006759	SJC_S021735	98	121	+	GCCGGAGTAGCTCAGTTGGGAGAG	112
t0006761	SJC_S002488	183	200	+	ATTGTCGAAGGAATGCCT	112
t0006762	SJC_S000470	319153	319175	-	AGGATTGGCTCTAAGGGCTGGGT	112
t0006765	SJC_S000023	131401	131432	+	TCACCGTCGTGACTGGGATCGGGGCTTGCAAT	112
t0006766	SJC_S000708	170030	170049	+	AGGGACACACTCCAAGAACT	112
t0006767	SJC_S001034	19624	19659	+	GCCCGGCTAGCTCAGTCGGTAGAGCATGAGACTCTT	112
t0006768	SJC_S019087	1238	1276	+	TCGTTGTCGGATGCAATTTTTCTAGGCCGTCTCTGGCCT	112
t0006770	SJC_S009581	1038	1056	+	CGGAAGGGCACCACCAGGA	112
t0006772	SJC_S000169	187430	187448	-	GTTCGAATCCTGGCAGCGA	112
t0006773	SJC_S001162	39744	39763	+	TTACAGCAAGCTTTCGGACC	112
t0006774	SJC_S021895	24	42	+	CTAACTCAGAACTGGCACG	112
t0006778	SJC_S017306	641	659	+	GGAAACTCTGGTGGAGGAC	111
t0006779	SJC_S007779	9072	9098	+	ACTGGCGCTGTGGGATGAACCAAACGT	111
t0006780	SJC_S000031	386236	386253	+	TTGGCTTAATGACTGAAC	111
t0006781	SJC_S015891	4008	4041	+	GTGCTTTGTCCTTCGGGCATTAATGAGTCTGGTC	111
t0006782	SJC_S019640	311	338	+	GTGTTAGAGGTGAAATTCTGGGATCGCC	111
t0006783	SJC_S000363	145232	145252	+	AGTTTATCGTCCAAGGTTCCT	111
t0006785	SJC_S011418	7058	7077	+	TCCTCGAACTCCTGTGGCCA	111
t0006788	SJC_S020095	769	796	+	AGGGCAAGCTGCACTTGGTCCAGGCATG	111
t0006790	SJC_S022495	477	503	+	GCAGTTGACCATGGGTCAGGCGGTCCT	111
t0006793	SJC_S018205	2442	2474	+	GATGGCGCTCGAGCGTTGGACCTATACCGAACC	111
t0006801	SJC_S019735	1099	1117	+	CCACGCCTGTCCGAGGGTC	111
t0006804	SJC_S022708	334	361	+	ATTCCTTTTGGTGTCTGGACTGGACTAT	111
t0006805	SJC_S000470	319433	319459	-	AGAAGCCGGCGGGAGCCCCGGGGAGAG	111
t0006813	SJC_S006311	3888	3908	+	GACCATAAACTGTGCTCCGGA	111
t0006814	SJC_S000470	319362	319393	-	GTTCGCCCCGAGAGAGGGGCCCGTGCCTTGGA	111
t0006815	SJC_S010280	3126	3145	+	TACGGAAATGCTGAGAATCT	111
t0006821	SJC_S001775	99467	99486	+	TATATTACTTTGAATAGACT	111
t0006822	SJC_S000634	57587	57607	+	CGGGAACCTTATTGAAGAACT	111
t0006823	SJC_S012123	2147	2176	+	GTTTAACATGTGCGCGAGTCATTGGGCGTT	111
t0006824	SJC_S022495	770	802	+	CACCCGGCCCGGACACTGTGAGGATTGACAGAT	111
t0006826	SJC_S020332	720	738	+	GTCGGCGAGAGTTCTGGGA	111
t0006832	SJC_S023526	3136	3175	+	AACTGTTTCATCACCGTCGTGACTGGGATCGGGGCTTGCA	111
t0006833	SJC_S017931	521	541	+	GACTGATATCGAGAAGACGAC	110
t0006835	SJC_S000286	45558	45578	+	ACAAGTGTGATTTACGACTCT	110
t0006848	SJC_S022914	687	705	+	ACGAACGAGACTTTAACCT	110
t0006852	SJC_S020867	2563	2595	+	AGCTCTGGGGATTCAGCTGATGAGTATGATTTG	110
t0006855	SJC_S000165	225384	225404	+	CACGTGCTCTGATAGATGACT	110
t0006859	SJC_S021895	14	39	+	CGCGCGACGGCTAACTCAGAACTGGC	110
t0006866	SJC_S018595	1791	1808	+	GAACGCTCTTGTCGGCCC	110
t0006868	SJC_S002283	2713	2732	+	TTTCCATTGAATATCTCGAC	110
t0006870	SJC_S020915	3226	3261	+	AAGTGATCCGGTAAATCGGAACAGAGACGGGGTGCC	109
t0006883	SJC_S000003	1804	1825	-	GTTTTTGTCAGTGGGGAGGCCT	109
t0006884	SJC_S000199	481024	481044	+	TAGAACTGTAGAATCCAAACT	109
t0006885	SJC_S000054	245393	245412	-	GTCTCAAAGGACTGTGAGCC	109	sja-miR-2b-3p
t0006887	SJC_S020430	1089	1111	+	GGCACGGACCAGGGGAATCCGAC	109
t0006892	SJC_S000110	401844	401877	+	TCCAGCGACCCGAGTTCGAGTCTCGGCGAGGCCT	109
t0006896	SJC_S022495	774	804	+	CGGCCCGGACACTGTGAGGATTGACAGATTG	109
t0006898	SJC_S000003	1809	1833	-	GGCGTGTAGTTTTTGTCAGTGGGGA	109
t0006899	SJC_S022835	558	580	+	CGTCGCTTTTTGATCCTTCGATG	109
t0006912	SJC_S017331	2033	2060	+	TCGTTGGATTGGTGTCGTTGTAGTGGCT	109
t0006920	SJC_S000010	258576	258593	+	GTGAGAACCTTGAAGGCC	109
t0006922	SJC_S011418	7058	7076	+	TCCTCGAACTCCTGTGGCC	109
t0006927	SJC_S018764	891	911	+	AGCGGAGGAAAAGAAACTAAC	109
t0006929	SJC_S022495	772	798	+	CCCGGCCCGGACACTGTGAGGATTGAC	109
t0006931	SJC_S009581	1037	1055	+	ACGGAAGGGCACCACCAGG	109
t0006933	SJC_S000305	95176	95197	-	AGGCGCTTTGATTGTCCACACT	108
t0006934	SJC_S001331	11311	11331	+	CTAGGACTTTAGAATCTCGCT	108
t0006937	SJC_S002475	9923	9943	+	TAGCTGTAGTTGCAGGTCCCT	108
t0006940	SJC_S020549	854	871	+	AACTGATCAGGTTTGACT	108
t0006941	SJC_S006587	1498	1520	+	GTCGGCGACCATACCACGTTGAA	108
t0006942	SJC_S000470	319202	319235	-	GGCATGTTGGAACAATGTAGGTAAGGGAAGTCGG	108
t0006944	SJC_S020332	720	739	+	GTCGGCGAGAGTTCTGGGAA	108
t0006945	SJC_S018764	888	908	+	CTAAGCGGAGGAAAAGAAACT	108
t0006946	SJC_S000470	319205	319235	-	GGCATGTTGGAACAATGTAGGTAAGGGAAGT	108
t0006947	SJC_S008992	642	661	+	TTAATATATGTAGACTACCT	108
t0006949	SJC_S000097	62186	62205	+	TCGCAACAAAGATAGAACTT	108
t0006952	SJC_S020145	697	720	+	GCAACGTTGGGCCCGGTTAGTACT	108
t0006958	SJC_S004062	47647	47664	+	ACTGAACGCCTCTAAGTC	108
t0006961	SJC_S000481	118479	118499	-	CACCGGATGTTTTAGAAGACT	108
t0006966	SJC_S019888	1163	1187	+	GAATTCACCAAGCGTTGGATTGTTC	108
t0006968	SJC_S000267	46837	46856	-	AGCCCGATCGTTCTACAGCC	108
t0006969	SJC_S002017	18440	18460	-	GACGCACAAGATCCTGACACT	108
t0006970	SJC_S020430	1091	1108	+	CACGGACCAGGGGAATCC	108
t0006973	SJC_S004062	30898	30917	-	ACCTGTAGGATTTCAAACCT	108
t0006978	SJC_S018820	1403	1435	+	ATGGCGCTCGAGCGTTGGACCTATACCGAACCG	108
t0006979	SJC_S000470	319190	319221	-	ATGTAGGTAAGGGAAGTCGGCAAGCCGGATCC	108
t0006983	SJC_S000165	225457	225476	+	AATTAAATTACGTAGCACCC	108
t0006987	SJC_S007779	9047	9074	+	AAGTGGGCCATTTTTGGTAAGCAGAACT	108
t0006997	SJC_S018820	1407	1438	+	CGCTCGAGCGTTGGACCTATACCGAACCGTTG	107
t0006999	SJC_S018595	1780	1807	+	TGTGGTGTCCGGAACGCTCTTGTCGGCC	107
t0007001	SJC_S020430	1088	1107	+	TGGCACGGACCAGGGGAATC	107
t0007003	SJC_S000470	319138	319161	-	GGGCTGGGTCGGTCGGGCTGGGGC	107
t0007009	SJC_S023519	552	585	+	ACCGACCTCGGAGATGTCGGCGAGAGTTCTGGGA	107
t0007010	SJC_S023526	3144	3170	+	CATCACCGTCGTGACTGGGATCGGGGC	107
t0007013	SJC_S020949	3118	3144	+	AAAGAAGACCCTGTTGAGCTTGACTCT	107
t0007019	SJC_S011913	612	648	+	ACGGCTAACTCAGAACTGGCACGGACCAGGGGAATCC	107
t0007027	SJC_S000476	295874	295891	+	CCCAGTGCTCTGAATGTC	107
t0007034	SJC_S022708	1462	1486	+	AACGAGTAGGAGGGTCGCTGTGGCT	107
t0007037	SJC_S019580	1104	1136	+	CAGTTTTATCCGGTAAAGCGAATGATTAGAGGC	107
t0007039	SJC_S000126	324428	324447	+	CCCGGAATATAGTAGCACCT	107
t0007040	SJC_S000286	46433	46452	+	CTTTCTTCATACATGTCGCC	107
t0007042	SJC_S000265	284474	284517	+	ATTCTGTGATGACTCTGGATAACTTTACTGATCGCAGTCGGCCT	107
t0007045	SJC_S024916	634	659	+	GAAGGATTGGCTCTGGGGGCCGAGTC	107
t0007048	SJC_S000092	90879	90899	+	AACATGTAGTTTTGAGTGGCT	107
t0007049	SJC_S000023	131401	131425	+	TCACCGTCGTGACTGGGATCGGGGC	107
t0007052	SJC_S006587	1498	1526	+	GTCGGCGACCATACCACGTTGAAAACACC	107
t0007055	SJC_S001590	32434	32454	+	CTACCGTTGTGTTGAAGGACT	106
t0007056	SJC_S011913	620	657	+	CTCAGAACTGGCACGGACCAGGGGAATCCGACTGTCTA	106
t0007061	SJC_S017306	516	544	+	CACCGGCCCGTCCCATGACGTAGACATGC	106
t0007062	SJC_S009890	2727	2747	+	CAGAATTCACCAAGCGTTGGA	106
t0007064	SJC_S005847	7327	7346	+	ATGATGTACTCTTGGATACT	106
t0007068	SJC_S009581	2194	2211	+	CTCACCCGGCCCGGACAC	106
t0007073	SJC_S017331	2038	2060	+	GGATTGGTGTCGTTGTAGTGGCT	106
t0007074	SJC_S016861	623	642	+	GCGCAAATGAAATACCACTG	106
t0007083	SJC_S020949	3119	3147	+	AAGAAGACCCTGTTGAGCTTGACTCTAGT	106
t0007086	SJC_S019664	1021	1055	+	ACGGTGCGCATTGTGGTGAGGTTACTGGACTCTGA	106
t0007087	SJC_S020395	923	957	+	AGTCCGAACTAAGGTGAGATCCTGTTGCCTTGCTC	106
t0007088	SJC_S012123	2144	2176	+	GGAGTTTAACATGTGCGCGAGTCATTGGGCGTT	106
t0007090	SJC_S015332	2666	2685	+	AAGAAGCAAACTCTGTCACC	106
t0007091	SJC_S023489	567	591	+	CTGAGGGATTAAGACTGAACGCCTC	106
t0007092	SJC_S022495	771	802	+	ACCCGGCCCGGACACTGTGAGGATTGACAGAT	106
t0007095	SJC_S000003	1805	1836	-	TCGGGCGTGTAGTTTTTGTCAGTGGGGAGGCC	106
t0007096	SJC_S018253	2243	2265	+	GTTCCCTCCGAAGTTTCCCTCAG	106
t0007097	SJC_S000470	319325	319344	-	CGGCGTCCGGTGAGCTCTCG	106
t0007106	SJC_S007779	8172	8203	+	ACCGGCATTGCTGCCTTTCTACTATGGCCAAA	106
t0007107	SJC_S020620	2265	2297	+	GGCTGTAGTGGAATTGTGTAGTGTGTCGGAGAT	106
t0007108	SJC_S000535	13906	13924	+	TCTCCGTCCTCGAACTCCT	106
t0007110	SJC_S018820	1405	1441	+	GGCGCTCGAGCGTTGGACCTATACCGAACCGTTGCTA	106
t0007111	SJC_S000330	41421	41440	+	ATACATAGTGATTTTGGCTC	106
t0007112	SJC_S001637	497	516	+	TTCTTTACAATTGGTGTCGC	106
t0007119	SJC_S020701	381	416	+	GTGCGATCGCATGCTGTTGCTTGTTCACGGTCTTGG	105
t0007120	SJC_S000077	509102	509121	+	CAAACGTGACTGTCTGGACT	105
t0007123	SJC_S000052	314799	314816	+	AACCCTGTAGACCCGAGT	105	sja-miR-10-3p
t0007129	SJC_S000476	295872	295893	+	TGCCCAGTGCTCTGAATGTCAA	105
t0007131	SJC_S020145	687	708	+	CCGAAGTTAAGCAACGTTGGGC	105
t0007134	SJC_S000110	287436	287456	-	GGCCTCGTGGTGTAGCGGTTATC	105	eggexo-2-m0008-5p
t0007143	SJC_S020892	2732	2757	+	GGGGAGACGTAAGTGCTCGAGCAGCT	105
t0007144	SJC_S020892	2731	2757	+	CGGGGAGACGTAAGTGCTCGAGCAGCT	105
t0007147	SJC_S000075	19131	19150	+	TACAGCAAGCTTTCGGACCT	105
t0007148	SJC_S020620	2265	2305	+	GGCTGTAGTGGAATTGTGTAGTGTGTCGGAGATGGCGGCTT	105
t0007151	SJC_S013467	1086	1103	+	AGGGGAATCAGTCTGACT	105
t0007152	SJC_S001711	37009	37031	+	GGGGGTGTAGCTCAGTGGTAGAG	105
t0007153	SJC_S001637	501	520	+	TTACAATTGGTGTCGCTGCC	105
t0007156	SJC_S000470	319201	319231	-	TGTTGGAACAATGTAGGTAAGGGAAGTCGGC	105
t0007159	SJC_S021895	13	43	+	GCGCGCGACGGCTAACTCAGAACTGGCACGG	105
t0007161	SJC_S017372	47	68	+	ATGTAGGTAAGGGAAGTCGGCA	104
t0007164	SJC_S026675	3029	3048	+	ATGTCTTGGTCGTCGTTTCC	104
t0007167	SJC_S020461	1419	1442	+	ACGTGAGTATAGGGGCGAAAGACT	104
t0007169	SJC_S000470	319437	319460	-	GAGAAGCCGGCGGGAGCCCCGGGG	104
t0007176	SJC_S022495	789	810	+	GAGGATTGACAGATTGAAAGCT	104
t0007180	SJC_S007738	4821	4841	-	AGAGATCCATCCTGTAGTTCT	104
t0007184	SJC_S022597	398	430	+	GCCAACTGTGTGAATTAATGTGAACTGCATACT	104
t0007186	SJC_S017293	485	505	+	TTGTCAATGACTTCATGGATT	104
t0007187	SJC_S021895	21	39	+	CGGCTAACTCAGAACTGGC	104
t0007189	SJC_S011913	620	637	+	CTCAGAACTGGCACGGAC	104
t0007191	SJC_S023519	562	587	+	GAGATGTCGGCGAGAGTTCTGGGAAG	104
t0007197	SJC_S020145	699	723	+	AACGTTGGGCCCGGTTAGTACTTGC	104
t0007198	SJC_S002271	682	699	+	GTAGGTCATCGTCAAGAT	104
t0007199	SJC_S000358	275480	275499	+	TCTGCATGAACTACGCTACC	104
t0007200	SJC_S020326	3047	3073	+	CCGTCCCATGACGTAGACATGCGACCT	104
t0007204	SJC_S017306	645	668	+	ACTCTGGTGGAGGACCGTAGCGAT	104
t0007205	SJC_S021895	10	43	+	CTGGCGCGCGACGGCTAACTCAGAACTGGCACGG	104
t0007206	SJC_S000358	275224	275242	+	ATTATAAGATCTGGAAACT	104
t0007207	SJC_S018595	1786	1807	+	GTCCGGAACGCTCTTGTCGGCC	104
t0007208	SJC_S019864	2114	2137	-	CAGGCATATCCGGACAAAGTGTTG	104
t0007209	SJC_S001728	30638	30657	+	AGGTTACTGGTCTTCGATCA	104
t0007213	SJC_S018205	2429	2464	+	AGCCCTGAAAATGGATGGCGCTCGAGCGTTGGACCT	104
t0007218	SJC_S022495	725	744	+	CAGGAGTGGAGCCTGCGGTT	103
t0007220	SJC_S001133	92015	92044	+	GTGTGGAGGAACTGGCCTGTGCTGAGCGGC	103
t0007223	SJC_S001034	19639	19656	+	TCGGTAGAGCATGAGACT	103
t0007225	SJC_S022495	770	799	+	CACCCGGCCCGGACACTGTGAGGATTGACA	103
t0007226	SJC_S000760	3773	3792	+	TAGGGCTACTGTTTCTGACT	103
t0007227	SJC_S000358	275430	275450	-	TTGCCTATCCATGAACTGCCT	103
t0007228	SJC_S000007	727402	727421	+	ATCAAAAAGGCTGTGGAAAC	103
t0007229	SJC_S019888	1170	1188	+	CCAAGCGTTGGATTGTTCA	103
t0007231	SJC_S000046	123149	123169	+	AGCACCATCGTTGCAGGGACT	103
t0007243	SJC_S009745	128	148	+	GGAAAGAAGACCCTGTTGAGC	103
t0007246	SJC_S023519	637	658	+	TCCGGAGATAGGGGGCTAGCCT	103
t0007247	SJC_S000474	66132	66151	+	TTAGGACCAGAATTTTGAGT	103
t0007248	SJC_S000470	319432	319453	-	CGGCGGGAGCCCCGGGGAGAGT	103
t0007251	SJC_S020291	1843	1866	+	CGGTGGCCATGGAAGTCGGAAACC	103
t0007253	SJC_S000003	1804	1830	-	GTGTAGTTTTTGTCAGTGGGGAGGCCT	103
t0007255	SJC_S018265	101	122	+	TTGAGCGGTGGATCACTCGGCT	103
t0007257	SJC_S000470	319154	319175	-	AGGATTGGCTCTAAGGGCTGGG	103
t0007259	SJC_S023916	1065	1086	+	GGCATGCACCGAGCGCGGTAAC	103
t0007262	SJC_S022597	434	457	+	TTGAACATCGACATCTTGAACGCA	103
t0007266	SJC_S017306	630	661	+	TTGAAGCCAGAGGAAACTCTGGTGGAGGACCG	103
t0007268	SJC_S022597	1677	1700	+	GATCCTTCGATGTCGGCTCTTCCT	103
t0007270	SJC_S022708	1461	1486	+	CAACGAGTAGGAGGGTCGCTGTGGCT	103
t0007271	SJC_S019735	1091	1117	+	TCCTGTGGCCACGCCTGTCCGAGGGTC	103
t0007276	SJC_S000010	258661	258684	+	AATCGGAACAGAGACGGGGTGCCT	103
t0007277	SJC_S000033	701400	701420	+	TCACAATTGGTGTCGCTGTCT	103
t0007278	SJC_S020620	2262	2285	+	ACCGGCTGTAGTGGAATTGTGTAG	103
t0007280	SJC_S006634	20	50	+	TCTGGTGCCAGCAGCCGCGGTAATTCCAGCT	103
t0007282	SJC_S011913	612	644	+	ACGGCTAACTCAGAACTGGCACGGACCAGGGGA	103
t0007283	SJC_S000470	319435	319460	-	GAGAAGCCGGCGGGAGCCCCGGGGAG	103
t0007289	SJC_S024916	632	653	+	GAGAAGGATTGGCTCTGGGGGC	102
t0007294	SJC_S011913	615	648	+	GCTAACTCAGAACTGGCACGGACCAGGGGAATCC	102
t0007299	SJC_S017372	810	830	+	ACATTCCGGGATGCGTAGTCT	102
t0007307	SJC_S017331	2027	2053	+	GTGAGGTCGTTGGATTGGTGTCGTTGT	102
t0007309	SJC_S020312	1330	1350	+	TCGGAGATGTCGGCGAGAGTT	102
t0007310	SJC_S005335	879	898	+	TGACTTAGGACTAAGATACT	102
t0007312	SJC_S019120	1482	1501	+	AGTGGGTGGTAGACTCCATC	102
t0007318	SJC_S001034	19634	19656	+	CTCAGTCGGTAGAGCATGAGACT	102
t0007324	SJC_S021895	15	39	+	GCGCGACGGCTAACTCAGAACTGGC	102
t0007327	SJC_S007779	9077	9103	+	CGCTGTGGGATGAACCAAACGTTCGGT	102
t0007333	SJC_S018205	2450	2474	+	TCGAGCGTTGGACCTATACCGAACC	102
t0007334	SJC_S000033	2791	2810	+	AGTTCGAGGACGGAGACGTC	102
t0007337	SJC_S022597	1678	1695	+	ATCCTTCGATGTCGGCTC	102
t0007338	SJC_S021895	686	703	+	TCAGTCAGGACAGAAACC	102
t0007342	SJC_S027196	519	538	+	TGAACCTCGTTAAATTGCCT	102
t0007343	SJC_S000265	284501	284525	+	CTGATCGCAGTCGGCCTTGTGTGTC	102
t0007345	SJC_S004427	8826	8844	+	AAACTAAGAACTCATGACT	102
t0007347	SJC_S018205	2453	2474	+	AGCGTTGGACCTATACCGAACC	102
t0007352	SJC_S009581	1037	1057	+	ACGGAAGGGCACCACCAGGAG	101
t0007357	SJC_S000267	46473	46494	-	AGGGCTAAAAGAATTGAGAATT	101
t0007369	SJC_S004085	13930	13949	-	AACTGGCTTTAGATTTTCCT	101
t0007370	SJC_S019888	1693	1712	+	ACTGCGAGGCATTGAATCCT	101
t0007374	SJC_S022495	786	812	+	TGTGAGGATTGACAGATTGAAAGCTCT	101
t0007375	SJC_S006298	2443	2464	+	AACAGAACCAACCGGGTGCGGC	101
t0007376	SJC_S019888	1168	1197	+	CACCAAGCGTTGGATTGTTCACCCACTAAT	101
t0007380	SJC_S017331	562	583	+	TCCGGAGAGGGAGCCTGAGAAA	101
t0007388	SJC_S023526	3144	3172	+	CATCACCGTCGTGACTGGGATCGGGGCTT	101
t0007392	SJC_S018265	95	121	+	ACAACTTTGAGCGGTGGATCACTCGGC	101
t0007400	SJC_S007779	9074	9096	+	TGGCGCTGTGGGATGAACCAAAC	100
t0007401	SJC_S023519	565	593	+	ATGTCGGCGAGAGTTCTGGGAAGAGTTCT	100
t0007409	SJC_S018933	960	982	+	AGGGAAGTCGGCAAATTGGATCC	100
t0007411	SJC_S001133	92019	92044	+	GGAGGAACTGGCCTGTGCTGAGCGGC	100
t0007414	SJC_S020760	883	910	+	GTGCACCGTCGGGGCGGAGCAAGAGCGT	100
t0007415	SJC_S020326	3046	3073	+	CCCGTCCCATGACGTAGACATGCGACCT	100
t0007416	SJC_S000470	319317	319335	-	GTGAGCTCTCGCTGGCCCT	100
t0007418	SJC_S018764	841	873	+	CCTGACCTCGGATCAGACGTGATTACCCGCTGA	100
t0007422	SJC_S000470	319203	319230	-	GTTGGAACAATGTAGGTAAGGGAAGTCG	100
t0007425	SJC_S022495	785	804	+	CTGTGAGGATTGACAGATTG	100
t0007431	SJC_S018205	2448	2473	+	GCTCGAGCGTTGGACCTATACCGAAC	100
t0007432	SJC_S022708	339	359	+	TTTTGGTGTCTGGACTGGACT	100
t0007433	SJC_S000024	164188	164207	-	TATTAACACTGTCTGAACCT	100
t0007437	SJC_S023489	569	588	+	GAGGGATTAAGACTGAACGC	100
t0007438	SJC_S019888	1163	1190	+	GAATTCACCAAGCGTTGGATTGTTCACC	100
t0007440	SJC_S018764	841	868	+	CCTGACCTCGGATCAGACGTGATTACCC	100
t0007442	SJC_S018595	1788	1806	+	CCGGAACGCTCTTGTCGGC	100
t0007448	SJC_S017579	1613	1631	+	AATTGTCGAAGGAATGCCC	100
t0007450	SJC_S000001	1271513	1271533	-	CATTATCTGTTCTTTGAGCCT	100
t0007452	SJC_S019087	1241	1276	+	TTGTCGGATGCAATTTTTCTAGGCCGTCTCTGGCCT	100
